# Supplementary material for: Untargeted Metabolomics-Based Characterization of the Metabolic Profile and Antioxidant Activity of Ophiocordyceps sinensis and Its Substitutes
Source: J Fungi (Basel). 2025 Oct 16;11(10):740. doi: 10.3390/jof11100740 (PMC12565446; doi:10.3390/jof11100740)
Supplement: Supplementary file 1 [file jof-11-00740-s001.zip › Table S1.xlsx]

## Sheet: Sheet1
Compounds	Class I	Class II
Harman	Alkaloids	Alkaloids
Thr-Leu	Amino acids and derivatives	Amino acids and derivatives
Betaine aldehyde	Others	Aldehyde compounds
1,3-Benzenediol, 2-[3-methyl-6-(1-methylethenyl)-2-cyclohexen-1-yl]-5-pentyl-, (1R-trans)-	Alcohol and amines	Alcohols
Methyl dehydroabietate	FA	Others
Ile-Ile	Amino acids and derivatives	Amino acids and derivatives
2'-Adenylic acid	Nucleotides and derivatives	Nucleotides and derivatives
2-Aminohexadecanoic acid	Organic acids	Organic acids
2-Diphenylmethylpiperidine	Benzene and substituted derivatives	Benzene and substituted derivatives
Ala-ile	Amino acids and derivatives	Amino acids and derivatives
8-Hydroxy-2'-deoxyguanosine	Nucleotides and derivatives	Nucleotides and derivatives
8,15-DiHETE	Lipids	Free fatty acids
Himbacine	Heterocyclic compounds	Heterocyclic compounds
H-Leu-val-OH	Amino acids and derivatives	Amino acids and derivatives
Tyrosylphenylalanine	Amino acids and derivatives	Amino acids and derivatives
Steviobioside	Terpenoids	Terpene
Ercalcitriol	Alcohol and amines	Alcohols
3'-O-Methylguanosine	Nucleotides and derivatives	Nucleotides and derivatives
cis-5,8,11,14,17-Eicosapentaenoic acid methyl ester	FA	Others
Trp-Leu	Amino acids and derivatives	Amino acids and derivatives
Cannabigerol	Phenolic acids	Phenolic acids
Val-Ala	Amino acids and derivatives	Amino acids and derivatives
N-Arachidonylmaleimide	Alcohol and amines	Amines
1-Octadecanoyl-sn-glycero-3-phosphoethanolamine	Lipids	LPE
Benzyl alcohol	Benzene and substituted derivatives	Benzene and substituted derivatives
Senecionine N-oxide	Alkaloids	Pyrrole alkaloids
Rodaplutin	Benzene and substituted derivatives	Benzene and substituted derivatives
FAPy-adenine	Heterocyclic compounds	Heterocyclic compounds
9-Hexadecenoic acid	Lipids	Free fatty acids
6-Methyl-5-hepten-2-one	Others	Ketone compounds
Phenylalanylleucine	Amino acids and derivatives	Amino acids and derivatives
5-Acetylamino-6-amino-3-methyluracil	Heterocyclic compounds	Heterocyclic compounds
1,4-Dibenzylpiperazine	Benzene and substituted derivatives	Benzene and substituted derivatives
Ergosine	Alkaloids	Alkaloids
Pro-Val-Gly	Amino acids and derivatives	Amino acids and derivatives
(1S,3Z,5R,7R)-3-[(3,4-dihydroxyphenyl)-hydroxy-methylene]-1-[(2S)-2-isopropenyl-5-methyl-hex-4-enyl]-6,6-dimethyl-5,7-bis(3-methylbut-2-enyl)bicyclo[3.3.1]nonane-2,4,9-trione	Phenolic acids	Phenolic acids
Thr-Phe	Amino acids and derivatives	Amino acids and derivatives
1,2-Dihexanoyl-sn-glycero-3-phosphocholine	GP	PC
Pilocarpine	Alkaloids	Alkaloids
9,12-Octadecadiynoic Acid	Lipids	Free fatty acids
Leu-Val-Leu	Amino acids and derivatives	Amino acids and derivatives
Dodecyl gallate	Phenolic acids	Phenolic acids
L-Arginine, L-valyl-L-threonyl-	Amino acids and derivatives	Amino acids and derivatives
2-Methyl-3-(pyrimidin-2-YL)propanoic acid	Organic acids	Organic acids
2,4-Dodecadienamide, N-(2-methylpropyl)-, (2E,4E)-	FA	Others
N-tetradecanoyl-L-Homoserine Lactone	Amino acids and derivatives	Amino acids and derivatives
Senecionine	Others	Lactones
Diisodecyl phthalate	Benzene and substituted derivatives	Benzene and substituted derivatives
Asparaginyl-Leucine	Amino acids and derivatives	Amino acids and derivatives
Phenylalanyltyrosine	Amino acids and derivatives	Amino acids and derivatives
Arg-Leu	Amino acids and derivatives	Amino acids and derivatives
Lys-Gln-Ala-Gly-Asp-Val	Amino acids and derivatives	Amino acids and derivatives
Neotame	Benzene and substituted derivatives	Benzene and substituted derivatives
9-Octadecynoic acid	Lipids	Free fatty acids
2S-Amino-4E-pentadecene-1,3R-diol	Alcohol and amines	Alcohols
Salannin	Terpenoids	Triterpene
Oleoyl Ethyl Amide	Alcohol and amines	Amines
n-Benzylacetamidine	Benzene and substituted derivatives	Benzene and substituted derivatives
Lauryl glucoside	Others	Saccharides
Glycerol trihexanoate	GL	TG
Gly-Pro-Leu	Amino acids and derivatives	Amino acids and derivatives
Glu-Ile	Amino acids and derivatives	Amino acids and derivatives
7-Keto-dehydroepiandrosterone	Others	Ketone compounds
Thapsigargin	Heterocyclic compounds	Heterocyclic compounds
1,2-Dioleoyl-sn-glycerol-3-phosphate	GP	PA
1-Myristoyl-sn-glycero-3-phosphocholine	Lipids	LPC
12,13-DiHOME	Lipids	Free fatty acids
Phe-Phe	Amino acids and derivatives	Amino acids and derivatives
Strictosidine	Alkaloids	Alkaloids
Neotigogenin acetate	Steroids	Steroid
Docosanamide	FA	Others
Docosatrienoic acid	Lipids	Free fatty acids
Noroxycodone	Benzene and substituted derivatives	Benzene and substituted derivatives
Huperzine b	Alkaloids	Alkaloids
Docosahexaenoyl Ethanolamide	Alcohol and amines	Amines
(e)-2-[(2s,3s)-3-Ethyl-8-methoxy-1,2,3,4,6,7,12,12b-octahydroindolo[3,2-h]quinolizin-2-yl]-3-methoxyprop-2-enoic acid methyl ester	Alkaloids	Alkaloids
Vitamin A palmitate	FA	Others
Arachidonoyl-N,N-dimethyl amide	FA	Others
1-Benzyl-4-hydroxy-5-oxo-2,5-dihydro-1H-pyrrole-3-carboxylic acid ethyl ester	Benzene and substituted derivatives	Benzene and substituted derivatives
Glu-His	Amino acids and derivatives	Amino acids and derivatives
Asp-Trp	Amino acids and derivatives	Amino acids and derivatives
His-Val	Amino acids and derivatives	Amino acids and derivatives
(+)-7-iso-Jasmonic acid	Organic acids	Organic acids
5-Methoxytryptophol	Amino acids and derivatives	Amino acids and derivatives
2-Amino-5-oxohexanoic acid	Organic acids	Organic acids
1,2-Dioctanoyl-sn-glycero-3-phosphocholine	GP	PC
Isopropamide	Benzene and substituted derivatives	Benzene and substituted derivatives
Mescaline	Benzene and substituted derivatives	Benzene and substituted derivatives
(S)-2-Propylpiperidine	Alkaloids	Alkaloids
N-[(3s)-2-Oxotetrahydrofuran-3-Yl]hexanamide	Others	Lactones
2-Methoxycinnamaldehyde	Phenolic acids	Phenolic acids
Amastatin	Amino acids and derivatives	Amino acids and derivatives
Glu-Arg	Amino acids and derivatives	Amino acids and derivatives
Pro-Gly	Amino acids and derivatives	Amino acids and derivatives
N2-Tryptophyllysine	Amino acids and derivatives	Amino acids and derivatives
Colchiceine	Alkaloids	Alkaloids
Leu-Ser	Amino acids and derivatives	Amino acids and derivatives
Vidarabine monohydrate	Nucleotides and derivatives	Nucleotides and derivatives
Clerodin	Heterocyclic compounds	Heterocyclic compounds
10-Deacetylbaccatin III	Benzene and substituted derivatives	Benzene and substituted derivatives
Thr-Gln	Amino acids and derivatives	Amino acids and derivatives
Sumaresinol	Terpenoids	Triterpene
Octyl-Beta-D-Glucopyranoside	Others	Saccharides
N,N'-(acridine-3,6-diyl)diacetamide	Alcohol and amines	Polyamines
Cyclopamine	Alkaloids	Terpenoid alkaloids
R-2 Methanandamide	FA	Oxidized lipids
9s,13r-12-Oxophytodienoic Acid	Lipids	Free fatty acids
N-Acetylarylamine	Benzene and substituted derivatives	Benzene and substituted derivatives
Ala-Lys	Amino acids and derivatives	Amino acids and derivatives
Sn-glycerol-1-phosphate	GP	GP
Prolyl-leucyl-glycine	Amino acids and derivatives	Amino acids and derivatives
Dethiobiotin	Organic acids	Organic acids
N-[(3s)-2-Oxotetrahydrofuran-3-Yl]butanamide	Others	Lactones
Palmitoyl 3-carbacyclic Phosphatidic Acid	Lipids	Free fatty acids
Sapropterin	Heterocyclic compounds	Pteridines and derivatives
Prolylproline	Amino acids and derivatives	Amino acids and derivatives
(4Ar,6aS,9aR)-1,8,8-trimethyl-2-oxo-1,4,4a,6a,7,9-hexahydropentaleno[1,6a-c]pyran-5-carboxylic acid	Terpenoids	Sesquiterpenoids
Trp-Ile	Amino acids and derivatives	Amino acids and derivatives
Oxyresveratrol	Heterocyclic compounds	Heterocyclic compounds
Leucylproline	Amino acids and derivatives	Amino acids and derivatives
S-1 Methanandamide	FA	Oxidized lipids
Ethyl palmitoleate	Lipids	Free fatty acids
13(S)-HpOTrE(gamma)	Lipids	Free fatty acids
Asn-Glu	Amino acids and derivatives	Amino acids and derivatives
HMB-Val-Ser-Leu-VE	Amino acids and derivatives	Amino acids and derivatives
Methyl arachidonate	FA	Others
Ledol	Alcohol and amines	Alcohols
Ile-His	Amino acids and derivatives	Amino acids and derivatives
Ser-Ser-Ser	Amino acids and derivatives	Amino acids and derivatives
Norcocaine	Benzene and substituted derivatives	Benzene and substituted derivatives
L-Valyl-L-seryl-L-lysine	Amino acids and derivatives	Amino acids and derivatives
N-[(3S)-Tetrahydro-2-oxo-3-furanyl]octadecanamide	Amino acids and derivatives	Amino acids and derivatives
1-deoxy-D-xylulose	Others	Saccharides
Atalaphylline	Heterocyclic compounds	Heterocyclic compounds
Leu-Arg	Amino acids and derivatives	Amino acids and derivatives
N-(2-hydroxyethyl-1,1,2,2-d4)-5Z,8Z,11Z,14Z-eicosatetraenamide	Alcohol and amines	Amines
3-Phenylpropionylglycine	Amino acids and derivatives	Amino acids and derivatives
D-(+)-Neopterin	Alkaloids	Alkaloids
Glycylglycylglycine	Amino acids and derivatives	Amino acids and derivatives
Pro-Ser	Amino acids and derivatives	Amino acids and derivatives
Dauricine	Alkaloids	Isoquinoline alkaloids
Heudelottin C	Others	Lactones
Lys-Leu-Lys	Amino acids and derivatives	Amino acids and derivatives
2-Aminoacetophenone	Others	Ketone compounds
4,4'-Methylenebis(2,6-DI-tert-butylphenol)	Benzene and substituted derivatives	Benzene and substituted derivatives
Acetyleugenol	Phenolic acids	Phenolic acids
Physostigmine	Heterocyclic compounds	Heterocyclic compounds
Palmitoyl Serinol	Lipids	Free fatty acids
8(S),15(S)-diHETE	Lipids	Free fatty acids
7-Hydroxycoumarinyl Arachidonate	Others	Others
Dihydrocarvone	Others	Ketone compounds
N-Acetyl-L-arginine	Amino acids and derivatives	Amino acids and derivatives
L-Naspa	Amino acids and derivatives	Amino acids and derivatives
N-Benzyloxycarbonyl-L-leucine	Amino acids and derivatives	Amino acids and derivatives
N-Methyl-a-aminoisobutyric acid	Organic acids	Organic acids
N-Heptanoylhomoserine lactone	Others	Lactones
Tyrosylleucine	Amino acids and derivatives	Amino acids and derivatives
DMABA NHS Ester	Benzene and substituted derivatives	Benzene and substituted derivatives
Seneciphylline	Alkaloids	Pyrrole alkaloids
Dodecylphosphocholine	Organic acids	Organic acids
N-Butylaniline	Alcohol and amines	Polyamines
Pro-Asp	Amino acids and derivatives	Amino acids and derivatives
Peganine	Heterocyclic compounds	Heterocyclic compounds
Eutylone	Benzene and substituted derivatives	Benzene and substituted derivatives
N-Acetylproline	Amino acids and derivatives	Amino acids and derivatives
Jacobine	Alkaloids	Alkaloids
Benzimidazole	Benzene and substituted derivatives	Benzene and substituted derivatives
Tyr-Asp	Amino acids and derivatives	Amino acids and derivatives
Dihomo-gamma-linolenoylethanolamide	Alcohol and amines	Amines
S-Methyl methanethiosulfonate	Others	Lactones
Azelaoyl PAF	GP	PA
Val-His	Amino acids and derivatives	Amino acids and derivatives
Methyl linoleate	Lipids	Free fatty acids
18alpha-Glycyrrhetinic acid	Organic acids	Organic acids
Methyl 1-methylpyrrole-2-carboxylate	Others	Lactones
N-(2-Oxotetrahydrofuran-3-YL)octanamide	Alcohol and amines	Amines
Tromethamine	Alcohol and amines	Alcohols
(4-Hydroxy-3-methoxyphenyl)ethanol	Phenolic acids	Phenolic acids
Isosafrole	Others	Others
Ethyl N-acetyl-L-tyrosinate	Amino acids and derivatives	Amino acids and derivatives
Carmicheline	Alkaloids	Terpenoid alkaloids
21-Hydroxyhenicosanoic acid	Lipids	Free fatty acids
Aspartyl-L-proline	Amino acids and derivatives	Amino acids and derivatives
3-Hydroxycarbofuran	Heterocyclic compounds	Heterocyclic compounds
Thebaine	Alkaloids	Isoquinoline alkaloids
4-(2-Hydroxyethyl)piperazin-1-ylethanesulphonic acid	Benzene and substituted derivatives	Benzene and substituted derivatives
Glycine, L-alanyl-L-valyl-	Amino acids and derivatives	Amino acids and derivatives
N-(3-hydroxyphenyl)-Arachidonoyl amide	Benzene and substituted derivatives	Benzene and substituted derivatives
15S-hydroperoxy-11Z,13E-eicosadienoic acid	Lipids	Free fatty acids
Valylproline	Amino acids and derivatives	Amino acids and derivatives
Glu-Ser	Amino acids and derivatives	Amino acids and derivatives
1,2,3,6-Tetrahydrophthalimide	Alcohol and amines	Amines
1-Phenylbiguanide	Benzene and substituted derivatives	Benzene and substituted derivatives
Ile-Ala	Amino acids and derivatives	Amino acids and derivatives
Phenylalanylserine	Amino acids and derivatives	Amino acids and derivatives
Pseudoyohimbine	Alkaloids	Plumerane
(2S)-2-(2-hydroxypropan-2-yl)-9-[(2S,3R,4S,5S,6R)-3,4,5-trihydroxy-6-(hydroxymethyl)oxan-2-yl]oxy-2,3-dihydrofuro[3,2-g]chromen-7-one	Lignans and Coumarins	Coumarins
2-Hydroxy-6-pentadecylbenzoic acid	Benzene and substituted derivatives	Benzene and substituted derivatives
Paromomycin	Others	Saccharides
Colfosceril palmitate	GP	PC
Oxoamide	Alcohol and amines	Amines
2-Propylbenzimidazole	Benzene and substituted derivatives	Benzene and substituted derivatives
beta-D-Galp-(1->3)-D-GalpNAc	Others	Saccharides
Leu-Gly-Gly	Amino acids and derivatives	Amino acids and derivatives
4-(Methylnitrosamino)-1-(3-pyridyl)-1-butanone	Others	Ketone compounds
5,6,7,8-Tetrahydroquinolin-2(1H)-one	Others	Ketone compounds
Arg-Glu	Amino acids and derivatives	Amino acids and derivatives
Tyrosyl-tryptophan	Amino acids and derivatives	Amino acids and derivatives
Tetrahydroalstonine	Alkaloids	Plumerane
N-(3-Oxohexanoyl)-L-homoserine lactone	Others	Lactones
Tyr-Gly	Amino acids and derivatives	Amino acids and derivatives
N-(2-Hydroxyethyl)heptadecanamide	Alcohol and amines	Amines
Prolylhydroxyproline	Amino acids and derivatives	Amino acids and derivatives
2-(14,15-Epoxyeicosatrienoyl) Glycerol	GL	MG
Arg-Lys	Amino acids and derivatives	Amino acids and derivatives
(-)-Anabasine	Alkaloids	Alkaloids
Glutaconic acid	Organic acids	Organic acids
S-Phenyl-N-acetylcysteine	Organic acids	Organic acids
Leu-Leu	Amino acids and derivatives	Amino acids and derivatives
His-Glu	Amino acids and derivatives	Amino acids and derivatives
Lappaconitine	Alkaloids	Terpenoid alkaloids
Cathine	Alkaloids	Alkaloids
Kynuramine	Alcohol and amines	Amines
Pro-Tyr	Amino acids and derivatives	Amino acids and derivatives
Isovaline	Organic acids	Organic acids
Quadrone	Heterocyclic compounds	Heterocyclic compounds
Pinolenic Acid ethyl ester	FA	Others
Myristicin	Lignans and Coumarins	Lignans
Tropacocaine	Benzene and substituted derivatives	Benzene and substituted derivatives
Glutamylasparagine	Amino acids and derivatives	Amino acids and derivatives
Diethanolamine	Alkaloids	Alkaloids
cis-10-Heptadecenoic acid	Lipids	Free fatty acids
N-(3-nitrophenyl)decanamide	Benzene and substituted derivatives	Benzene and substituted derivatives
Dhurrin	Alkaloids	Phenolamine
Acetoacetic acid	Organic acids	Organic acids
2-[[(2S)-5-amino-2-azaniumyl-5-oxopentanoyl]amino]acetate	Amino acids and derivatives	Amino acids and derivatives
6H-Indolo(2,3-a)quinolizin-5-ium, 3-ethyl-7,12-dihydro-	Heterocyclic compounds	Heterocyclic compounds
Thioisonicotinamide	Others	Others
L-phenylalanyl-L-valine	Amino acids and derivatives	Amino acids and derivatives
2-(Ethylsulfinylmethyl)phenyl methylcarbamate	Benzene and substituted derivatives	Benzene and substituted derivatives
Ergocornine	Alkaloids	Alkaloids
Lys-Arg	Amino acids and derivatives	Amino acids and derivatives
Peonidin-3-O-alpha-arabinopyranoside	Flavonoids	Anthocyanidins
N-acetylsphinganine	SL	SPH
Ecgonine methyl ester	Alkaloids	Tropan alkaloids
alpha-Cyclopiazonic acid	Heterocyclic compounds	Heterocyclic compounds
5-Phenylpenta-2,4-dienoic acid	Organic acids	Organic acids
Aloeresin A	Flavonoids	Other Flavonoids
3-Hydroxyquinidine	Alkaloids	Alkaloids
3-Ethyl-4-methyl-1H-pyrrole-2,5-dione	Alkaloids	Pyridine alkaloids
13E-Docosenamide	FA	Others
9-Methoxyconstanolactone A	Others	Others
Lysyl-alanyl-alanine	Amino acids and derivatives	Amino acids and derivatives
Anethole	Phenolic acids	Phenolic acids
N6-Methyl-2'-deoxyadenosine	Nucleotides and derivatives	Nucleotides and derivatives
Tyr-Ala	Amino acids and derivatives	Amino acids and derivatives
Tributyrin	GL	TG
4-Dihydroboldenone	Others	Ketone compounds
alpha-Glyceryl linoleate	GL	MG
Lys-Ala	Amino acids and derivatives	Amino acids and derivatives
Met-Gly-Met	Amino acids and derivatives	Amino acids and derivatives
Isoalantolactone	Terpenoids	Sesquiterpenoids
Hexanolamino PAF C-16	GP	PC
s-Hexylglutathione	Amino acids and derivatives	Amino acids and derivatives
5,7,8-Trimethoxy-3-(4-methoxyphenyl)chromen-4-one	Benzene and substituted derivatives	Benzene and substituted derivatives
3,8-Dihydroxy-1-pentanoyl-6-pentyl-11H-dibenzo(b,e)(1,4)dioxepin-11-one	Organic acids	Organic acids
Gly-Gly-Leu	Amino acids and derivatives	Amino acids and derivatives
Lyngbic acid	Lipids	Free fatty acids
Nordihydroguaiaretic acid	Benzene and substituted derivatives	Benzene and substituted derivatives
4-Acetamidobenzaldehyde	Benzene and substituted derivatives	Benzene and substituted derivatives
2-Hydroxy-3,4-dimethoxybenzoic acid	Benzene and substituted derivatives	Benzene and substituted derivatives
N-Arachidonoyl dopamine	Phenolic acids	Phenolic acids
4-(Aminomethyl)pyrimidine	Alcohol and amines	Amines
3-Ketocarbofuran	Heterocyclic compounds	Heterocyclic compounds
Adrenic acid	Lipids	Free fatty acids
Hydroxymethyltolbutamide	Benzene and substituted derivatives	Benzene and substituted derivatives
Thr-Ser-Lys	Amino acids and derivatives	Amino acids and derivatives
Oxiglutatione	Amino acids and derivatives	Amino acids and derivatives
Galanthaminone	Alkaloids	Alkaloids
Glycyl-L-prolyl-L-lysine	Amino acids and derivatives	Amino acids and derivatives
L-Allysine ethylene acetal	Amino acids and derivatives	Amino acids and derivatives
4-Hydroxy-4-methyl-5-hexenoic acid gamma lactone	Others	Others
Angolensin	Others	Ketone compounds
1-O-Octadecyl-2-O-methyl-sn-glycero-3-phosphocholine	GP	PC
Cnicine	Others	Lactones
(2S,4R)-1-hexadecyl-4-hydroxypyrrolidine-2-carboxylic acid	Amino acids and derivatives	Amino acids and derivatives
H-Arg-Pro-OH	Amino acids and derivatives	Amino acids and derivatives
Monocrotaline	Alkaloids	Pyrrole alkaloids
Trp-val	Amino acids and derivatives	Amino acids and derivatives
Glu-Thr	Amino acids and derivatives	Amino acids and derivatives
Ibogaine	Alkaloids	Alkaloids
Aloesin	Others	Chromone
Gln-Gln	Amino acids and derivatives	Amino acids and derivatives
Leu-Gly-Phe	Amino acids and derivatives	Amino acids and derivatives
His-lys	Amino acids and derivatives	Amino acids and derivatives
Histidylalanine	Amino acids and derivatives	Amino acids and derivatives
cis-11-Methyl-2-dodecenoic acid	Lipids	Free fatty acids
Marrubiin	Others	Lactones
Tyrosyl-Glutamine	Amino acids and derivatives	Amino acids and derivatives
Licochalcone a	Flavonoids	Chalcones
10S,17S-dihydroxy-4Z,7Z,11E,13Z,15E,19Z-docosahexaenoic acid	Lipids	Free fatty acids
4'-Methylacetophenone	Others	Ketone compounds
Gly-Leu-Phe	Amino acids and derivatives	Amino acids and derivatives
Ser-His	Amino acids and derivatives	Amino acids and derivatives
Ambelline	Alkaloids	Alkaloids
[(2R,7R,9R,10R,11S)-11-acetyloxy-10-hydroxy-1,5-dimethylspiro[8-oxatricyclo[7.2.1.02,7]dodec-5-ene-12,2'-oxirane]-2-yl]methyl acetate	Alcohol and amines	Alcohols
Rotundine	Alkaloids	Alkaloids
N-arachidonoylglycine	Amino acids and derivatives	Amino acids and derivatives
Pro-Pro-Gly	Amino acids and derivatives	Amino acids and derivatives
Leu-Leu-Ala	Amino acids and derivatives	Amino acids and derivatives
(-)-Salsoline	Heterocyclic compounds	Heterocyclic compounds
Cys-Tyr	Amino acids and derivatives	Amino acids and derivatives
Lacto-N-triaose	Others	Saccharides
p-Coumaryl alcohol 4-O-glucoside	Phenolic acids	Phenolic acids
Eudesmic acid	Phenolic acids	Phenolic acids
(1S,2R,3R,4S,5R,6S,8R,9S,13S,16S,17R,18S)-11-ethyl-13-(hydroxymethyl)-4,6,16,18-tetramethoxy-11-azahexacyclo[7.7.2.12,5.01,10.03,8.013,17]nonadecane-8,9-diol	Alcohol and amines	Alcohols
Ile-Ser	Amino acids and derivatives	Amino acids and derivatives
L-Name	Others	Lactones
Ser-Met	Amino acids and derivatives	Amino acids and derivatives
Betulin	Terpenoids	Triterpene
Phenpromethamine	Alkaloids	Alkaloids
Arg-Met	Amino acids and derivatives	Amino acids and derivatives
Monoethylglycinexylidide	Amino acids and derivatives	Amino acids and derivatives
3-Hydroxydodecanoic acid	Organic acids	Organic acids
N-[(2R)-1-Hydroxypropan-2-yl]hexadecanamide	FA	Others
Napelline	Alkaloids	Terpenoid alkaloids
4-Heptanone	Others	Ketone compounds
Murrangatin	Others	Ketone compounds
Pyrovalerone	Others	Ketone compounds
Dihydrofolic acid	Organic acids	Organic acids
Ostruthin	Lignans and Coumarins	Coumarins
Phe-Met	Amino acids and derivatives	Amino acids and derivatives
Undecylenic acid	Lipids	Free fatty acids
Thiolutin	Heterocyclic compounds	Heterocyclic compounds
3',4'-Dimethoxyacetophenone	Others	Ketone compounds
6-Butyltetrahydro-2H-pyran-2-one	Others	Ketone compounds
Dimethyl adipate	Others	Ketone compounds
2-Phenylaminoadenosine	Nucleotides and derivatives	Nucleotides and derivatives
Adrenoyl ethanolamide	Alcohol and amines	Amines
2,4-Diaminobutyric acid	Organic acids	Organic acids
Dihydromethysticin	Benzene and substituted derivatives	Benzene and substituted derivatives
[8]-Dehydrogingerdione	Phenolic acids	Phenolic acids
2-Indolecarboxylic acid	Alkaloids	Plumerane
Met-Leu	Amino acids and derivatives	Amino acids and derivatives
Phe-Asn	Amino acids and derivatives	Amino acids and derivatives
Betamethasone 9,11-Epoxide	Benzene and substituted derivatives	Phenolic acids
2-[6-(2-Hydroxy-2-phenylethyl)-1-methyl-2-piperidyl]-1-phenylethanol	Benzene and substituted derivatives	Benzene and substituted derivatives
Lys-Cys	Amino acids and derivatives	Amino acids and derivatives
Ethyl 3-phenylpropanoate	Others	Lactones
Ser-phe	Amino acids and derivatives	Amino acids and derivatives
Lys-Met	Amino acids and derivatives	Amino acids and derivatives
4-Hydroxybutyric acid	Organic acids	Organic acids
Erucic acid	Lipids	Free fatty acids
2,6-Dimethoxyphenol	Phenolic acids	Phenolic acids
11(12)-EpETE	Lipids	Free fatty acids
Monomethyl glutaric acid	Organic acids	Organic acids
Ile-gly	Amino acids and derivatives	Amino acids and derivatives
Anandamide	Alcohol and amines	Amines
Methyl caprylate	FA	Others
Glyceryl arachidonate	GL	MG
Resorcinolnaphthalein	Heterocyclic compounds	Heterocyclic compounds
4-Ipomeanol	Benzene and substituted derivatives	Benzene and substituted derivatives
Isoeugenyl acetate	Phenolic acids	Phenolic acids
4-Oxoretinoic acid	Organic acids	Organic acids
2-Propylphenol	Benzene and substituted derivatives	Benzene and substituted derivatives
Asn-His	Amino acids and derivatives	Amino acids and derivatives
Phomenone	Terpenoids	Sesquiterpenoids
3-Acetyl-11-keto-beta-boswellic acid	Others	Others
Glyceryl monooleate	GL	MG
trans-4-Methylene-2-octyl-5-oxotetrahydrofuran-3-carboxylic acid	Heterocyclic compounds	Heterocyclic compounds
Ethyl stearate	Lipids	Free fatty acids
4-Methylphenylacetone	Benzene and substituted derivatives	Benzene and substituted derivatives
2-amino-3-(1H-pyrazol-1-yl)propanoic acid	Organic acids	Organic acids
Acetophenone	Others	Ketone compounds
12-(9Z-hexadecenoyloxy)-octadecanoic acid	Lipids	Free fatty acids
Nomifensine maleate	Benzene and substituted derivatives	Benzene and substituted derivatives
N-Methyltyramine	Benzene and substituted derivatives	Benzene and substituted derivatives
Secalciferol	Alcohol and amines	Alcohols
Enoxolone	Terpenoids	Triterpene
L-Asparaginyl-L-lysine	Amino acids and derivatives	Amino acids and derivatives
Val-Thr	Amino acids and derivatives	Amino acids and derivatives
Lysyl-Isoleucine	Amino acids and derivatives	Amino acids and derivatives
Met-Gln	Amino acids and derivatives	Amino acids and derivatives
Sphingosine 1-phosphate	Lipids	Sphingolipids
Gly-Val-Val	Amino acids and derivatives	Amino acids and derivatives
Diethyl adipate	Others	Lactones
Gln-Trp	Amino acids and derivatives	Amino acids and derivatives
Prolylglutamic acid	Amino acids and derivatives	Amino acids and derivatives
N-(tert-Butoxycarbonyl)-L-leucine	Amino acids and derivatives	Amino acids and derivatives
trans-p-Menthane-1,8-diol	Terpenoids	Terpene
2',6'-Dihydroxy-4,4'-dimethoxychalcone	Flavonoids	Chalcones
Kahweol	Heterocyclic compounds	Heterocyclic compounds
gamma-Aminobutyric acid	Organic acids	Organic acids
Glycyl-L-valine	Amino acids and derivatives	Amino acids and derivatives
Ciprostene	Organic acids	Organic acids
Epiafzelechin trimethyl ether	Benzene and substituted derivatives	Benzene and substituted derivatives
Indolepyruvate	Organic acids	Organic acids
8-hydroxy-2'-deoxy Guanosine	Nucleotides and derivatives	Nucleotides and derivatives
Phenyltoloxamine	Benzene and substituted derivatives	Benzene and substituted derivatives
Cyclohexaneacetic acid	Organic acids	Organic acids
Ginsenoside Rg3	Terpenoids	Triterpene Saponin
Isopropyl linoleate	Others	Lactones
AICA ribonucleotide	Nucleotides and derivatives	Nucleotides and derivatives
Piperlongumine	Alkaloids	Pyridine alkaloids
Rhapontin	Others	Stilbene
d-Myo-inositol-1,4,5-triphosphate	Organic acids	Organic acids
Dilauryl thiodipropionate	Others	Lactones
2-Hexadecanoylthio-1-ethylphosphorylcholine	Organic acids	Organic acids
Isoacitretin	Organic acids	Organic acids
Obtusaquinone	Others	Ketone compounds
1,2-Dipalmitoyl-sn-glycero-3-phosphoethanolamine	GP	PS
Benzyl butyl phthalate	Benzene and substituted derivatives	Benzene and substituted derivatives
Ser-Gln	Amino acids and derivatives	Amino acids and derivatives
Homovanillic acid sulfate	Organic acids	Organic acids
5(S)-HETrE	Organic acids	Organic acids
Lys-Phe-Lys	Amino acids and derivatives	Amino acids and derivatives
Polygodial	Terpenoids	Sesquiterpenoids
2-Amino-6-ureidohexanoic acid	Amino acids and derivatives	Amino acids and derivatives
beta-Cryptoxanthin	Alcohol and amines	Alcohols
2-Decenal	Others	Aldehyde compounds
3-(2-Thienyl)acrylic acid	Organic acids	Organic acids
Gly-Lys-His	Amino acids and derivatives	Amino acids and derivatives
N-[2-(3,4-Dihydroxyphenyl)ethyl]hexadecanamide	Lipids	Free fatty acids
Met-Lys	Amino acids and derivatives	Amino acids and derivatives
Ser-Tyr	Amino acids and derivatives	Amino acids and derivatives
Carbanilide	Benzene and substituted derivatives	Benzene and substituted derivatives
L-Proline	Amino acids and derivatives	Amino acids and derivatives
(3beta,5alpha,6alpha,7beta,14alpha,22E,24R)-5,6-Epoxyergosta-8,22-diene-3,7,14-triol	Alcohol and amines	Alcohols
Tazarotenic Acid Sulfoxide	Organic acids	Organic acids
1-Butyl-2-methylindole	Alkaloids	Plumerane
Pipecolic acid	Alkaloids	Alkaloids
2'-Deoxyadenosine	Nucleotides and derivatives	Nucleotides and derivatives
crosatoside B	Flavonoids	Flavones
Polidocanol	Alcohol and amines	Alcohols
3,6-Dimethylmangostin	Flavonoids	Other Flavonoids
4-O-methylmelleolide	Benzene and substituted derivatives	Benzene and substituted derivatives
Methylgingerol	Phenolic acids	Phenolic acids
Guattegaumerine	Heterocyclic compounds	Heterocyclic compounds
Inosine	Nucleotides and derivatives	Nucleotides and derivatives
Beauvericin	Amino acids and derivatives	Amino acids and derivatives
3-oxo-N-(2-oxooxolan-3-yl)decanamide	Others	Lactones
Acetyl-L-carnitine	Alkaloids	Alkaloids
Spermidine	Alkaloids	Alkaloids
N6-Acetyl-L-lysine	Amino acids and derivatives	Amino acids and derivatives
δ-Valerolactam	Alcohol and amines	Amines
Arginine	Amino acids and derivatives	Amino acids and derivatives
L-Histidine	Amino acids and derivatives	Amino acids and derivatives
16-[5-[5-[4,5-Dihydroxy-6-(hydroxymethyl)-3-(3,4,5-trihydroxyoxan-2-yl)oxyoxan-2-yl]oxy-3,4-dihydroxy-6-(hydroxymethyl)oxan-2-yl]oxy-3,4-dihydroxy-6-(hydroxymethyl)oxan-2-yl]oxy-5',7,9,13-tetramethylspiro[5-oxapentacyclo[10.8.0.02,9.04,8.013,18]icosane-6,2'-oxane]-10-one	Steroids	Steroid
Guanine	Nucleotides and derivatives	Nucleotides and derivatives
3,3-Dimethyl-1,2-dithiolane	Heterocyclic compounds	Heterocyclic compounds
6-Deoxyfagomine	Alkaloids	Piperidine alkaloids
Trimethylsilyl heptadecanoate	Organic acids	Organic acids
N-Acetyl-L-phenylalanine	Amino acids and derivatives	Amino acids and derivatives
Lauramine oxide	Alcohol and amines	Amines
7-Methylguanine	Nucleotides and derivatives	Nucleotides and derivatives
Indole-3-carboxaldehyde	Alkaloids	Plumerane
2-Pyrrolidinone	Heterocyclic compounds	Heterocyclic compounds
Tetrahydrothiophene-2-carboxylic acid	Organic acids	Organic acids
Carnitine C2:0	FA	CAR
Adenine	Nucleotides and derivatives	Nucleotides and derivatives
L-Tyrosine	Amino acids and derivatives	Amino acids and derivatives
Nicotinic acid	Others	Vitamin
2-Amino-1-phenylethanol	Alkaloids	Alkaloids
Dicaffeoylputrescine	Heterocyclic compounds	Heterocyclic compounds
Aminopentol	Alcohol and amines	Alcohols
Lenticin	Organic acids	Organic acids
Glycyl-L-phenylalanine	Amino acids and derivatives	Amino acids and derivatives
Carnitine	Alkaloids	Alkaloids
(24R)-5b,8b-Epidioxyergosta-6,22E-dien-3b-ol 3-glucoside	Terpenoids	Terpene
N-lactoyl-phenylalanine	Amino acids and derivatives	Amino acids and derivatives
Glycyltryptophan	Amino acids and derivatives	Amino acids and derivatives
Hypoxanthine	Nucleotides and derivatives	Nucleotides and derivatives
4-(4-Hydroxyaniline)-6,7-Dimethoxyquinazoline-JANEX-1	Benzene and substituted derivatives	Benzene and substituted derivatives
7-Nitro-2,3-dihydro-1,4-benzodioxine-6-carboxylic acid	Benzene and substituted derivatives	Benzene and substituted derivatives
N6-Methyladenosine	Nucleotides and derivatives	Nucleotides and derivatives
(2E,6Z)-Nona-2,6-dienyl acetate	FA	Others
Adenosine	Nucleotides and derivatives	Nucleotides and derivatives
Muscopyridine	Heterocyclic compounds	Heterocyclic compounds
L-Isoleucine	Amino acids and derivatives	Amino acids and derivatives
2-Hydroxycinnamic acid	Phenolic acids	Phenolic acids
Benzaldehyde	Phenolic acids	Phenolic acids
Dibutyl phthalate	Phenolic acids	Phenolic acids
Adenosine monophosphate	Nucleotides and derivatives	Nucleotides and derivatives
Octopamine	Alcohol and amines	Polyamines
4-Methylburimamide	Alcohol and amines	Amines
beta-D-Glucose pentaacetate	Others	Ketone compounds
Succinyladenosine	Nucleotides and derivatives	Nucleotides and derivatives
Indole-3-carbinol	Alkaloids	Plumerane
Talinolol	Benzene and substituted derivatives	Benzene and substituted derivatives
Phenylalanylproline	Amino acids and derivatives	Amino acids and derivatives
N2,N2-Dimethylguanosine	Nucleotides and derivatives	Nucleotides and derivatives
11,21-Dihydroxypregna-1,4,17(20)-trien-3-one, (11beta,17Z)-	Others	Ketone compounds
2'-Deoxyadenosine-5'-monophosphate	Nucleotides and derivatives	Nucleotides and derivatives
Indole	Alkaloids	Plumerane
L-Phenylalanine	Amino acids and derivatives	Amino acids and derivatives
2-Phenylethanol	Phenolic acids	Phenolic acids
Cerubidin	Heterocyclic compounds	Heterocyclic compounds
Octadecanamide	Lipids	Free fatty acids
Phenylalanylphenylalanine	Amino acids and derivatives	Amino acids and derivatives
1-(9Z,12Z-octadecadienoyl)-glycero-3-phosphoethanolamine	GP	LPE
N7-Methylguanosine	Nucleotides and derivatives	Nucleotides and derivatives
Carnitine C3:0	FA	CAR
(2E)-Decenoyl-ACP	Amino acids and derivatives	Amino acids and derivatives
Choline	Alkaloids	Alkaloids
Carnitine C5:0(3-Methylbutyrylcarnitine)	FA	CAR
Bis-ferulamidobutane	Alkaloids	Phenolamine
O-Butanoylcarnitine	FA	CAR
3beta,15alpha-Diacetoxylanosta-8,24-dien-26-oic acid	Organic acids	Organic acids
2,3-Dihydrobenzofuran	Benzene and substituted derivatives	Benzene and substituted derivatives
Hydroxyurea	Alcohol and amines	Amines
Betaine	Alkaloids	Alkaloids
Glu-glu	Amino acids and derivatives	Amino acids and derivatives
4-Hydroxy-l-tryptophan	Amino acids and derivatives	Amino acids and derivatives
(2E,4E)-11-Methoxy-3,7,11-trimethyldodeca-2,4-dienoic acid	Terpenoids	Sesquiterpenoids
3-Indoleacrylic acid	Alkaloids	Plumerane
trans-2-Carboxybenzylidenepyruvic acid	Benzene and substituted derivatives	Benzene and substituted derivatives
Lumichrome	Alkaloids	Alkaloids
Palmitic amide	Others	Others
Niacinamide	Others	Vitamin
MG(18:1/0:0/0:0)	GL	MG
2,3,5-Trimethyl-6-[4-(methylthio)butyl]pyrazine	Heterocyclic compounds	Heterocyclic compounds
Alanylphenylalanine	Amino acids and derivatives	Amino acids and derivatives
Choline Alfoscerate	Lipids	PC
Pyrrolidine	Alkaloids	Pyrrole alkaloids
2-Aminoadipic acid	Alkaloids	Alkaloids
MG(18:2/0:0/0:0)	GL	MG
Isoguanine	Nucleotides and derivatives	Nucleotides and derivatives
3-methyl-6-(methylamino)-5-nitrosopyrimidine-2,4(1H,3H)-dione	Others	Ketone compounds
Capsidiol	Terpenoids	Sesquiterpenoids
Pipes	Organic acids	Organic acids
Glu-Ala	Amino acids and derivatives	Amino acids and derivatives
N6,N6-Dimethyladenosine	Nucleotides and derivatives	Nucleotides and derivatives
Leu-Gly-Leu	Amino acids and derivatives	Amino acids and derivatives
5-Hydroxytryptophol	Alkaloids	Plumerane
4-Guanidinobutyric acid	Organic acids	Organic acids
3-Hydroxy-2-(4-methylbenzoyl)-4H-1-benzopyran-4-one	Benzene and substituted derivatives	Benzene and substituted derivatives
PC(O-16:0/22:6(4Z,7Z,10Z,13Z,16Z,19Z))	GP	PC
2-Amino-4,5-dihydronaphtho[1,2-b]thiophene-3-carbonitrile	Benzene and substituted derivatives	Benzene and substituted derivatives
Oglufanide	Amino acids and derivatives	Amino acids and derivatives
Methyl linolenate	Lipids	Free fatty acids
Rapanone	Others	Ketone compounds
Nocardamine	Others	Ketone compounds
Melezitose	Others	Saccharides
5'-Deoxyadenosine	Nucleotides and derivatives	Nucleotides and derivatives
Benzoic acid, 2-[4-(1,1-dimethylethyl)benzoyl]-	Benzene and substituted derivatives	Benzene and substituted derivatives
Succinylproline	Amino acids and derivatives	Amino acids and derivatives
D-(-)-alpha-Phenylglycine	Amino acids and derivatives	Amino acids and derivatives
Riboprine	Nucleotides and derivatives	Nucleotides and derivatives
Uridine-5'-diphospho-N-acetylgalactosamine disodium salt	Nucleotides and derivatives	Nucleotides and derivatives
Phytosphingosine	Lipids	Sphingolipids
Trileucine	Amino acids and derivatives	Amino acids and derivatives
IAA-L-Ala	Amino acids and derivatives	Amino acids and derivatives
Ochrolifuanine A	Alkaloids	Alkaloids
1-Stearoyl-sn-glycerol	GL	MG
Indole-3-acetamide	Alkaloids	Plumerane
4-Propylphenol	Benzene and substituted derivatives	Benzene and substituted derivatives
L-Valine	Amino acids and derivatives	Amino acids and derivatives
Phe-ala	Amino acids and derivatives	Amino acids and derivatives
Spermine	Alkaloids	Alkaloids
20-Hydroxyeicosatetraenoic acid	Lipids	Free fatty acids
L-Leucyl-L-alanine	Amino acids and derivatives	Amino acids and derivatives
N-methylphenylethanolamine	Alcohol and amines	Amines
Adenylocuccinic Acid	Organic acids	Organic acids
DL-Ornithino-L-alanine	Organic acids	Organic acids
Ala-Tyr	Amino acids and derivatives	Amino acids and derivatives
Sphingosine	Lipids	Sphingolipids
Cathinone	Alkaloids	Alkaloids
Moreollin	Heterocyclic compounds	Heterocyclic compounds
(+)-Atherospermoline	Lignans and Coumarins	Lignans
N-Acetylhistamine	Alcohol and amines	Amines
N,N-dimethylarginine	Amino acids and derivatives	Amino acids and derivatives
Picolinic acid	Organic acids	Organic acids
1-octadecanoyl-2-(9E-octadecenoyl)-sn-glycero-3-phosphocholine	GP	PC
4,4-Bis(4-hydroxyphenyl)heptane	Benzene and substituted derivatives	Benzene and substituted derivatives
Trp-Asp	Amino acids and derivatives	Amino acids and derivatives
Hexaethylene glycol	Alcohol and amines	Alcohols
n-Oleoylethanolamine	Alkaloids	Alkaloids
(1R,2R)-2-(4'-(3-phenylureido)-[1,1'-biphenyl]-4-carbonyl)cyclopentane-1-carboxylic acid	Organic acids	Organic acids
Harringtonine	Alkaloids	Isoquinoline alkaloids
Fesoterodine	Benzene and substituted derivatives	Benzene and substituted derivatives
4-Hydroxycinnamic acid	Phenolic acids	Phenolic acids
3,4-Dimethoxybenzaldehyde	Phenolic acids	Phenolic acids
(3b,16a,20R)-25-Acetoxy-3,16,20,22-tetrahydroxy-5-cucurbiten-11-one 3-glucoside	Others	Ketone compounds
Thr-Trp	Amino acids and derivatives	Amino acids and derivatives
Deidaclin	Heterocyclic compounds	Heterocyclic compounds
Lactacystin	Amino acids and derivatives	Amino acids and derivatives
Hypotaurocyamine	Alcohol and amines	Polyamines
Vincamine	Alkaloids	Plumerane
N-Acetylcadaverine	Alkaloids	Alkaloids
Nootkatone	Terpenoids	Sesquiterpenoids
3,6,9,12,15,18,21-Heptaoxatricosane-21,23-diol	Benzene and substituted derivatives	Benzene and substituted derivatives
Solanidine	Alkaloids	Steroid alkaloids
(E,Z)-2-Amino-3,14-octadecadien-1-ol	Alcohol and amines	Alcohols
Arg-Phe	Amino acids and derivatives	Amino acids and derivatives
Leu-Gly	Amino acids and derivatives	Amino acids and derivatives
9(S),12(S),13(S)-TriHOME	Lipids	Free fatty acids
N-Alpha-acetyllysine	Amino acids and derivatives	Amino acids and derivatives
Pelletierine	Alkaloids	Piperidine alkaloids
Arvanil	Phenolic acids	Phenolic acids
3-Isobutylhexahydropyrrolo[1,2-a]pyrazine-1,4-dione	Amino acids and derivatives	Amino acids and derivatives
Allopurinol	Nucleotides and derivatives	Nucleotides and derivatives
Morindaparvin A	Quinones	Anthraquinone
Phosphocholine	Alkaloids	Alkaloids
3-Dehydrosphinganine	Lipids	Sphingolipids
Ornithine	Amino acids and derivatives	Amino acids and derivatives
Diphenylmethanol	Benzene and substituted derivatives	Benzene and substituted derivatives
3beta-Hydroxy lanostane-7,11-dione acetate	Others	Lactones
2-[[(2S)-2-azaniumyl-3-phenylpropanoyl]amino]acetate	Amino acids and derivatives	Amino acids and derivatives
Isothankunic acid	Terpenoids	Triterpene
Pyridoxamine	Alkaloids	Alkaloids
5-Aminoimidazole ribonucleotide	Nucleotides and derivatives	Nucleotides and derivatives
Gabunine	Alkaloids	Alkaloids
Benzylnaphthalen-1-ylmethylamine	Phenolic acids	Phenolic acids
Pantetheine	Alkaloids	Alkaloids
Glutaminylphenylalanine	Amino acids and derivatives	Amino acids and derivatives
4-(N-Maleimido)benzyltrimethylammonium	Benzene and substituted derivatives	Benzene and substituted derivatives
Sphinganine	SL	SPH
Pro-ala	Amino acids and derivatives	Amino acids and derivatives
Digoxigenin	Steroids	Cardiac glycoside
2-(((2-Ethylhexyl)oxy)carbonyl)benzoic acid	Phenolic acids	Phenolic acids
N-Palmitoylglycine	Amino acids and derivatives	Amino acids and derivatives
Betulinaldehyde	Terpenoids	Triterpene
4-Hydroxy-3-nitrobenzenesulfonamide	Phenolic acids	Phenolic acids
5-Methoxytryptamine	Alkaloids	Plumerane
Brevicolline	Alkaloids	Alkaloids
Prolyl-Histidine	Amino acids and derivatives	Amino acids and derivatives
2-Isopropylphenylhydrazine	Benzene and substituted derivatives	Benzene and substituted derivatives
Glu-Tyr	Amino acids and derivatives	Amino acids and derivatives
Malonate	Organic acids	Organic acids
(3E,9E)-16-benzyl-2,5,12-trihydroxy-5,7,14-trimethyl-13-methylidene-17-azatricyclo[9.7.0.01,15]octadeca-3,9-dien-18-one	Heterocyclic compounds	Heterocyclic compounds
Basellasaponin C	Terpenoids	Triterpene Saponin
L-Saccharopine	Amino acids and derivatives	Amino acids and derivatives
N-Acetyl-L-alanine	Amino acids and derivatives	Amino acids and derivatives
1-(9Z-hexadecenoyl)-sn-glycero-3-phosphocholine	Lipids	LPC
4-Methoxybenzaldehyde	Phenolic acids	Phenolic acids
Cryptogenin	Others	Ketone compounds
N-(4,5-dihydro-1H-imidazol-2-yl)quinoxalin-6-amine	Alcohol and amines	Amines
Oxaceprol	Amino acids and derivatives	Amino acids and derivatives
Capsianoside I	Terpenoids	Ditepenoids
Trp-glu	Amino acids and derivatives	Amino acids and derivatives
Cyprosulfamide	Benzene and substituted derivatives	Benzene and substituted derivatives
2-Hydroxy-3-(phosphonooxy)propyl octadec-9-enoate	GP	PA
Methysergide	Alkaloids	Alkaloids
3,3-Dimethylglutaric acid	Organic acids	Organic acids
12-Hydroxystearic acid	Lipids	Free fatty acids
Thymoquinone	Quinones	Quinones
1,2-Dilauroyl-sn-glycero-3-phosphocholine	GP	PC
Arecoline	Alkaloids	Piperidine alkaloids
3-Methoxytyramine	Phenolic acids	Phenolic acids
Creatinine	Organic acids	Organic acids
1,3,5-Triazine-2,4,6(1H,3H,5H)-trione, 1,3,5-tris[[4-(1,1-dimethylethyl)-3-hydroxy-2,6-dimethylphenyl]methyl]-	Benzene and substituted derivatives	Benzene and substituted derivatives
Thioetheramide PC	Alcohol and amines	Amines
(1-Phenylcyclopentyl)methanamine	Alcohol and amines	Amines
LPC(18:1/0:0)	Lipids	LPC
2',3'-Dihydro-phytomenadione	Others	Ketone compounds
1,3-Diphenylpropan-1-ol	Alcohol and amines	Alcohols
1,3-Diphenylpropan-2-ol	Alcohol and amines	Alcohols
Oxymatrine	Alkaloids	Quinorisidine alkaloids
Citrulline	Amino acids and derivatives	Amino acids and derivatives
Fetidine	Alkaloids	Alkaloids
13-Hpode	Lipids	Free fatty acids
1-Pyrrolidinecarboxamide, N,N'-(4-methyl-1,3-phenylene)bis-	Benzene and substituted derivatives	Benzene and substituted derivatives
1-Aminocyclopropanecarboxylic acid	Organic acids	Organic acids
Agrocybenine	Benzene and substituted derivatives	Benzene and substituted derivatives
6-Dimethylaminopurine	Nucleotides and derivatives	Nucleotides and derivatives
8'-apo-beta-Carotenol	Alcohol and amines	Alcohols
3-Amino-2-naphthoic acid	Alkaloids	Alkaloids
4-Hydroxydebrisoquine	Heterocyclic compounds	Heterocyclic compounds
DL-Leucine	Amino acids and derivatives	Amino acids and derivatives
4-Hydroxyhippuric acid	Amino acids and derivatives	Amino acids and derivatives
Carnitine C12:0	Alkaloids	Alkaloids
DL-2-Aminooctanoic acid	Organic acids	Organic acids
Norvaline	Amino acids and derivatives	Amino acids and derivatives
Gramine	Alkaloids	Plumerane
Trigonelline	Alkaloids	Pyridine alkaloids
Dyphylline	Alkaloids	Alkaloids
Cinnamoylglycine	Amino acids and derivatives	Amino acids and derivatives
Laetisaric acid	Lipids	Free fatty acids
4,4'-Sulfonylbis(2-methylphenol)	Benzene and substituted derivatives	Benzene and substituted derivatives
Lamivudine	Nucleotides and derivatives	Nucleotides and derivatives
2-Phenylacetamide	Alkaloids	Alkaloids
Ritalinic acid	Organic acids	Organic acids
L-Lysine	Amino acids and derivatives	Amino acids and derivatives
L-Norleucine	Amino acids and derivatives	Amino acids and derivatives
Aspergillic acid	Organic acids	Organic acids
Histamine	Alkaloids	Alkaloids
Alangicine	Benzene and substituted derivatives	Benzene and substituted derivatives
7,11-Bisdeacetylvaltrate 7-(3-methylpentanoate) 11-(3-hydroxy-3-methylbutanoate)	Others	Lactones
Perlolyrine	Alkaloids	Plumerane
Troxipide	Phenolic acids	Phenolic acids
2,3-Butanediol	Others	Alcohol compounds
Thonzylamine	Phenolic acids	Phenolic acids
1-Methyl-2-undecylquinolin-4(1H)-one	Others	Ketone compounds
O-benzyl-L-serine	Amino acids and derivatives	Amino acids and derivatives
24-Methylcycloart-23-en-3beta-yl acetate	Others	Lactones
N8-Acetylspermidine	Amino acids and derivatives	Amino acids and derivatives
Oxindole	Alkaloids	Plumerane
Lyciumin D	Alkaloids	Plumerane
DL-2-Methylglutamic acid	Amino acids and derivatives	Amino acids and derivatives
Theophylline	Alkaloids	Alkaloids
N-Methylnicotinium	Heterocyclic compounds	Heterocyclic compounds
Homoveratric acid	Phenolic acids	Phenolic acids
Alantolactone	Terpenoids	Sesquiterpenoids
3-Methacrylic acid	Organic acids	Organic acids
LPC(0:0/20:4)	Lipids	LPC
Cytarabine	Nucleotides and derivatives	Nucleotides and derivatives
Harmaline	Alkaloids	Plumerane
Trimethoprim	Phenolic acids	Phenolic acids
Proline betaine	Alkaloids	Pyrrole alkaloids
Harmine	Alkaloids	Alkaloids
Leu-Leu-Glu	Amino acids and derivatives	Amino acids and derivatives
alpha,alpha'-Diethyl-3,4,4'-stilbenetriol	Benzene and substituted derivatives	Benzene and substituted derivatives
Tryptamine	Alkaloids	Plumerane
Stearoylethanolamide	Lipids	Free fatty acids
N-Methylnicotinamide	Alkaloids	Pyridine alkaloids
Colchicine	Alkaloids	Alkaloids
Geissospermine	Alkaloids	Alkaloids
8-Hydroxy-7-methoxycoumarin	Lignans and Coumarins	Coumarins
Carnitine C10:0	FA	CAR
delta-Hexanolactone	Others	Lactones
1,8-Diazacyclotetradecane-2,9-dione	Others	Ketone compounds
2-Aminophenol	Alkaloids	Phenolamine
Adiantifoline	Alkaloids	Alkaloids
Dolichosterone	Others	Ketone compounds
Heterodendrin	Others	Others
2-Methyl-1-pyrroline	Heterocyclic compounds	Heterocyclic compounds
Pyridoxine	Others	Vitamin
Quinine	Alkaloids	Quinoline alkaloids
N-Acetyltyramine	Phenolic acids	Phenolic acids
Quinoline	Alkaloids	Quinoline alkaloids
Usnic acid	Phenolic acids	Phenolic acids
Val-Val-Val	Amino acids and derivatives	Amino acids and derivatives
Thymidine	Nucleotides and derivatives	Nucleotides and derivatives
3'-Deoxyguanosine	Nucleotides and derivatives	Nucleotides and derivatives
Methylguanidine	Alkaloids	Alkaloids
3-Methyl-4-pentenoic acid	Organic acids	Organic acids
(10betaH,11xi)-11-Hydroxy-13-nor-6-eremophilen-8-one	Others	Ketone compounds
Ethionamide	Heterocyclic compounds	Heterocyclic compounds
4-Hydroxyproline	Amino acids and derivatives	Amino acids and derivatives
Artemisinin	Terpenoids	Sesquiterpenoids
Dihydrobiopterin	Heterocyclic compounds	Pteridines and derivatives
Asterina 330	Amino acids and derivatives	Amino acids and derivatives
PC(18:3/18:3)	GP	PC
Benzyl benzoate	Benzene and substituted derivatives	Benzene and substituted derivatives
N-[(2S,3R)-1,3-dihydroxyoctadecan-2-yl]octanamide	SL	SPH
Vobtusine	Alkaloids	Alkaloids
Aniline	Alkaloids	Alkaloids
N-Acetylserotonin	Alkaloids	Plumerane
4-Acetamidobutanoic acid	Organic acids	Organic acids
Methylacetoacetic acid	Others	Lactones
1-Aminocyclobutanecarboxylic acid	Amino acids and derivatives	Amino acids and derivatives
6-Methoxy-4-methylquinoline	Heterocyclic compounds	Heterocyclic compounds
N-(N-Glycyl-3-phenyl-L-alanyl)-3-phenyl-L-alanine	Amino acids and derivatives	Amino acids and derivatives
(1H-Indol-4-yl)methanamine	Alkaloids	Plumerane
1-O-Hexadecyl-sn-glycero-3-phosphocholine	GP	PC
2,4-Diamino-6-hydroxypyrimidine	Heterocyclic compounds	Heterocyclic compounds
Bis(2-ethylhexyl) adipate	Others	Lactones
Bis(2-ethylhexyl) phthalate	Phenolic acids	Phenolic acids
L-Theanine	Amino acids and derivatives	Amino acids and derivatives
N-Palmitoyl Taurine	Organic acids	Organic acids
Diadenosine tetraphosphate	Nucleotides and derivatives	Nucleotides and derivatives
N-Acetylpyrrolidine	Alkaloids	Alkaloids
3-Hydroxyvalproic acid	Organic acids	Organic acids
Hydroquinidine	Alkaloids	Quinoline alkaloids
4-Aminophenol	Benzene and substituted derivatives	Benzene and substituted derivatives
D-Ornithine	Amino acids and derivatives	Amino acids and derivatives
PAz-PC	GP	PC
(1S,5R,8R,10S,11R,13R,14S,15S,16R)-7-ethyl-5-methyl-12-methylidene-7-azahexacyclo[7.6.2.210,13.01,8.05,16.010,15]nonadecane-11,14-diol	Alkaloids	Plumerane
1-Trityl-1H-imidazole	Benzene and substituted derivatives	Benzene and substituted derivatives
2-Oxo-4-phenylbutyric acid	Benzene and substituted derivatives	Phenolic acids
Glyceryl tribenzoate	Benzene and substituted derivatives	Benzene and substituted derivatives
Cytidine	Nucleotides and derivatives	Nucleotides and derivatives
5-Methoxytryptophan	Amino acids and derivatives	Amino acids and derivatives
Hexane, 1,1'-[ethylidenebis(oxy)]bis-	Others	Hydrocarbon derivatives
Aminopterin	Heterocyclic compounds	Heterocyclic compounds
N-Ornithyl-L-taurine	Amino acids and derivatives	Amino acids and derivatives
Sansalvamide	Alcohol and amines	Amines
Croton factor F1	Others	Lactones
Esprocarb	Benzene and substituted derivatives	Benzene and substituted derivatives
(S)-Piperidine-2-carboxamide	Organic acids	Organic acids
Apodine	Alkaloids	Alkaloids
Karounidiol	Alcohol and amines	Alcohols
Thr-arg hemisulfate salt	Amino acids and derivatives	Amino acids and derivatives
4-(Dimethylamino)-N-[6-(hydroxyamino)-6-oxohexyl]-benzamide	Benzene and substituted derivatives	Benzene and substituted derivatives
Ile-Trp	Amino acids and derivatives	Amino acids and derivatives
Serotonin	Alkaloids	Plumerane
Pyrazinamide	Organic acids	Organic acids
Fenitropan	Benzene and substituted derivatives	Benzene and substituted derivatives
Tryptophol	Alkaloids	Plumerane
2-((4-Methoxyphenyl)thio)acetic acid	Phenolic acids	Phenolic acids
Leu-Leu-Gly	Amino acids and derivatives	Amino acids and derivatives
2-Phenylpropylamine	Benzene and substituted derivatives	Benzene and substituted derivatives
3-Methylpentanoic acid	Organic acids	Organic acids
4-Amino-5-cyclohexyl-4H-[1,2,4]triazole-3-thiol	Others	Ketone compounds
6-(Pentylthio)purine	Heterocyclic compounds	Heterocyclic compounds
Tolnaftate	Benzene and substituted derivatives	Benzene and substituted derivatives
alpha-CEHC glucuronide	Others	Saccharides
2-(3,4,5-trimethoxyphenyl)-1H-benzimidazole	Benzene and substituted derivatives	Benzene and substituted derivatives
1-Naphthylacetylspermine	Benzene and substituted derivatives	Benzene and substituted derivatives
N-Demethylconoduramine B640243K425	Alkaloids	Alkaloids
(4-Methyl-2-oxo-2H-quinolin-1-yl)-acetic acid	Organic acids	Organic acids
Taiwanin C	Lignans and Coumarins	Lignans
1,2,3-Tris((1-ethoxy)ethoxy)propane	Others	Others
2,5-Dimethyl-3-mercaptotetrahydrofuran	Others	Others
2-(Methylthiomethyl)-3-phenylpropenal	Heterocyclic compounds	Heterocyclic compounds
1,2-Diphenylcyclobutan-1-ol	Heterocyclic compounds	Heterocyclic compounds
PKR Inhibitor	Benzene and substituted derivatives	Benzene and substituted derivatives
methyl (1R,12R,14S,15E)-12-[(1R,15S,17S,18S)-17-ethyl-3,13-diazapentacyclo[13.3.1.02,10.04,9.013,18]nonadeca-2(10),4(9),5,7-tetraen-6-yl]-15-ethylidene-17-methyl-10,17-diazatetracyclo[12.3.1.03,11.04,9]octadeca-3(11),4,6,8-tetraene-18-carboxylate	Alkaloids	Alkaloids
Triapine	Others	Ketone compounds
Ganoderic acid Mf	Terpenoids	Triterpene
2-n-Undecyltetrahydrothiophene	Heterocyclic compounds	Heterocyclic compounds
Thymine	Nucleotides and derivatives	Nucleotides and derivatives
Glycidyl oleate	GL	MG
Succinylacetone	Organic acids	Organic acids
Homodihydrocapsaicin	Alkaloids	Phenolamine
Iodofiltic acid (123I)	Lipids	Free fatty acids
Dibutylone	Benzene and substituted derivatives	Benzene and substituted derivatives
Thioperamide	Alcohol and amines	Amines
Tachioside	Phenolic acids	Phenolic acids
Ephedradine B	Heterocyclic compounds	Heterocyclic compounds
2-Hexylbenzothiazole	Benzene and substituted derivatives	Benzene and substituted derivatives
8,8a-deoxy-oleane	Others	Others
Cyclopentanecarboxylic acid, 1-phenyl-, 2-piperidinoethyl ester	Others	Lactones
Erythromycin B	Others	Lactones
Aromadendrin-7-O-glucoside	Flavonoids	Flavanonols
Triethanolamine	Alcohol and amines	Amines
2-Propanol, 1-[2-(2-methoxy-1-methylethoxy)-1-methylethoxy]-	Alcohol and amines	Alcohols
Ajugalactone	Terpenoids	Ditepenoids
Glutamine	Amino acids and derivatives	Amino acids and derivatives
Epimestrol	Alcohol and amines	Alcohols
3-Methylhippuric acid	Organic acids	Organic acids
Mabioside E	Terpenoids	Triterpene
Cysteinylglycine	Amino acids and derivatives	Amino acids and derivatives
Methylglutaric acid	Organic acids	Organic acids
1-[2-(1H-Imidazol-4-yl)ethyl]-3-phenethylthiourea	Benzene and substituted derivatives	Benzene and substituted derivatives
Adenosine octaphosphate	Nucleotides and derivatives	Nucleotides and derivatives
Benzamide, 3,4,5-trimethoxy-N-4-morpholinyl-	Benzene and substituted derivatives	Benzene and substituted derivatives
N-Octadecyl-N'-propyl-sulfamide	Alcohol and amines	Amines
Benzamide	Phenolic acids	Phenolic acids
Phosphonic acid, ethenylidenebis-, tetrakis(1-methylethyl) ester	Organic acids	Organic acids
Folic acid	Others	Vitamin
Carnitine-2-methyl-C4	FA	CAR
2'-Deoxycytidine-5'-monophosphate	Nucleotides and derivatives	Nucleotides and derivatives
1-Isothiocyanato-7-(methylthio)heptane	Others	Others
Fosfocreatinine	Heterocyclic compounds	Heterocyclic compounds
Ciceritol	Others	Saccharides
Leucovorin	Heterocyclic compounds	Pteridines and derivatives
N-(3-carboxylatopropionyl)-LL-2,6-diaminopimelate(2-)	Organic acids	Organic acids
Methional diethyl acetal	Others	Aldehyde compounds
N-(2-methylphenyl)-1-phenyl-1H-pyrazolo[3,4-d]pyrimidin-4-amine	Benzene and substituted derivatives	Benzene and substituted derivatives
Amobarbital	Heterocyclic compounds	Heterocyclic compounds
4-Hydroxyphenylpyruvic acid	Benzene and substituted derivatives	Benzene and substituted derivatives
Dianchinenoside B	Steroids	Steroid
Mahanimbinol	Heterocyclic compounds	Heterocyclic compounds
Ethyl acetoacetate	Others	Lactones
Agmatine	Alkaloids	Alkaloids
Cammaconine	Alkaloids	Terpenoid alkaloids
Medicagenic acid	Terpenoids	Triterpene
1-Methylguanine	Nucleotides and derivatives	Nucleotides and derivatives
Boc-Asn-ONp	Others	Lactones
Morusin	Flavonoids	Other Flavonoids
4-((1,3-Dihydroxy-2-(hydroxymethyl)propan-2-yl)amino)butane-1-sulfonic acid	Organic acids	Organic acids
N-(3-propan-2-yloxypropyl)-7H-purin-6-amine	Alcohol and amines	Amines
(4-Methoxypyridin-2-yl)methanamine	Alkaloids	Pyridine alkaloids
Molsidomine	Heterocyclic compounds	Heterocyclic compounds
1-Naphthalenol, 5,6,7,8-tetrahydro-6-[propyl[2-(2-thienyl)ethyl]amino]-	Benzene and substituted derivatives	Benzene and substituted derivatives
Rhodoxanthin	Terpenoids	Terpene
Isocorydine	Alkaloids	Aporphine alkaloids
4-Methyldibenzothiophene	Benzene and substituted derivatives	Benzene and substituted derivatives
Helicide	Phenolic acids	Phenolic acids
2-Undecanone	Others	Ketone compounds
1-(4-Hydroxy-2,6,6-trimethyl-1-cyclohexen-1-yl)-2-buten-1-one	Others	Ketone compounds
Cyclohexanecarboxamide, N-(4,5-dihydro-2-thiazolyl)-	Alcohol and amines	Amines
2(1H)-Pyrimidinethione, 3,4-dihydro-1-(o-hydroxyphenyl)-4,4,6-trimethyl-	Benzene and substituted derivatives	Benzene and substituted derivatives
N-Acetyl-L-glutamic acid	Amino acids and derivatives	Amino acids and derivatives
Neochamaejasmin A	Heterocyclic compounds	Heterocyclic compounds
(1,3-Benzoxazol-2-ylthio)acetic acid	Organic acids	Organic acids
Arginylproline	Amino acids and derivatives	Amino acids and derivatives
2-(Hydroxymethyl)-6-(propan-2-yloxy)oxane-3,4,5-triol	Others	Saccharides
Ethyl maltol	Phenolic acids	Phenolic acids
3'-Sulfogalactosylceramide	SL	Cer
Hexadecasphinganine	SL	SPH
Lys-Lys	Amino acids and derivatives	Amino acids and derivatives
1-[4-(Acetylamino)phenyl]-5-oxopyrrolidine-3-carboxylic acid	Organic acids	Organic acids
N-acetyl-S-(3-oxo-3-carboxy-n-propyl)cysteine	Amino acids and derivatives	Amino acids and derivatives
Cyclo(-L-Trp-L-Tyr)	Amino acids and derivatives	Amino acids and derivatives
Pro-Lys	Amino acids and derivatives	Amino acids and derivatives
Cassaine	Others	Ketone compounds
3,4-Dicyanophenol	Benzene and substituted derivatives	Benzene and substituted derivatives
(3beta,5alpha,6alpha,7alpha,22E,24R)-5,6-Epoxyergosta-8,14,22-triene-3,7-diol	Alcohol and amines	Alcohols
2-(4-Methoxyphenoxy)aniline	Benzene and substituted derivatives	Benzene and substituted derivatives
(1R)-1-phenylpentan-1-ol	Benzene and substituted derivatives	Benzene and substituted derivatives
Fencamine	Heterocyclic compounds	Heterocyclic compounds
Cinmethylin	Benzene and substituted derivatives	Benzene and substituted derivatives
3-[(E)-Phenyldiazenyl]biphenyl-4-ol	Benzene and substituted derivatives	Benzene and substituted derivatives
Albizziin	Organic acids	Organic acids
Erythrono-1,4-lactone	Others	Lactones
Orcinol	Phenolic acids	Phenolic acids
(S)-3-Mercaptohexyl butyrate	Others	Lactones
Octapropylene glycol	Alcohol and amines	Alcohols
3-hydroxy-3-(nitromethyl)-1,3-dihydro-2H-indol-2-one	Others	Ketone compounds
1-(Tert-butoxycarbonyl)piperidine-2-carboxylic acid	Organic acids	Organic acids
Rhodiocyanoside A	Alkaloids	Alkaloids
2-(1-Mercaptoethyl)furan	Heterocyclic compounds	Heterocyclic compounds
(2E,4E)-2,4-Dodecadienal	Others	Aldehyde compounds
Diguanosine tetraphosphate	Nucleotides and derivatives	Nucleotides and derivatives
Pantethine	Alcohol and amines	Polyamines
Zebularine	Nucleotides and derivatives	Nucleotides and derivatives
Acadesine	Nucleotides and derivatives	Nucleotides and derivatives
cis-7-Hexadecenoic acid	Lipids	Free fatty acids
(1R,4E,6R,7S,17S)-4-ethylidene-7,17-dihydroxy-7-(hydroxymethyl)-6,14-dimethyl-2,9-dioxa-14-azoniatricyclo[9.5.1.014,17]heptadec-11-ene-3,8-dione	Alkaloids	Alkaloids
[(1R,2R,6S,7S,8R,10S,11S,12R,14S,16S,17R,18R)-6,7-dihydroxy-8-(hydroxymethyl)-4,18-dimethyl-5-oxo-14-phenyl-16-prop-1-en-2-yl-9,13,15,19-tetraoxahexacyclo[12.4.1.01,11.02,6.08,10.012,16]nonadec-3-en-17-yl] (2E,4E)-5-phenylpenta-2,4-dienoate	Terpenoids	Ditepenoids
Lophenol	Alcohol and amines	Alcohols
2-Furancarboxaldehyde	Others	Aldehyde compounds
p-Coumaraldehyde	Phenolic acids	Phenolic acids
1-Acetylindole	Alkaloids	Plumerane
2-Cyano-N-{4-[(1,3-thiazol-2-ylamino)sulfonyl]-phenyl}acetamide	Benzene and substituted derivatives	Benzene and substituted derivatives
N-Arachidonoyl-L-Alanine	Amino acids and derivatives	Amino acids and derivatives
2-[(4-Methoxyphenylamino)methylene]malononitrile	Phenolic acids	Phenolic acids
Amphibine H	Benzene and substituted derivatives	Benzene and substituted derivatives
3-Aminoisobutanoic acid	Organic acids	Organic acids
1-Hexanol arabinosylglucoside	Others	Others
Paspaline B	Others	Others
H-Leu-leu-phe-OH	Amino acids and derivatives	Amino acids and derivatives
Vindoline	Alkaloids	Plumerane
Undecanedioic acid	Lipids	Free fatty acids
Procainamide	Benzene and substituted derivatives	Benzene and substituted derivatives
Alanine glutamate	Amino acids and derivatives	Amino acids and derivatives
Carvacrol	Phenolic acids	Phenolic acids
[(2R,3S,4S,5R,6R)-6-[[(7R,9R,10R,13R,14S,16R,17R)-3-[(2S,3R,4R,5R)-5-acetyloxy-3,4-dihydroxyoxan-2-yl]oxy-7-methoxy-4,4,9,13,14-pentamethyl-17-[(2R)-6-methylhept-5-en-2-yl]-2,3,7,8,10,11,12,15,16,17-decahydro-1H-cyclopenta[a]phenanthren-16-yl]oxy]-3,4,5-trihydroxyoxan-2-yl]methyl acetate	Others	Lactones
4-Guanidinobenzoic acid	Benzene and substituted derivatives	Benzene and substituted derivatives
Niazicin A	Alkaloids	Alkaloids
N1-acetylspermine	Organic acids	Organic acids
Moracin C	Phenolic acids	Phenolic acids
(S,S)-Np-Histidinylalanine	Organic acids	Organic acids
4'-Methoxy-3-morpholino-propiophenone	Others	Ketone compounds
(-)-Sativan	Heterocyclic compounds	Heterocyclic compounds
3-Butyn-1-al	Others	Aldehyde compounds
3-Hydroxy-4-butanolide	Alcohol and amines	Alcohols
17beta-Acetamidoandrost-4-en-3-one	Others	Ketone compounds
cis-4-Hydroxy-D-proline	Amino acids and derivatives	Amino acids and derivatives
2,3-Diphenylquinoxaline-6-carboxylic acid	Organic acids	Organic acids
Piperidolate	Benzene and substituted derivatives	Benzene and substituted derivatives
Gnoscopine	Alkaloids	Isoquinoline alkaloids
2,4-Dihydroxypyrimidine-5-carboxylic acid	Nucleotides and derivatives	Nucleotides and derivatives
3,5,5-Trimethyl-2-cyclohexen-1-one	Others	Ketone compounds
5-amino-1-(4-methoxyphenyl)-1H-pyrazole-4-carbonitrile	Heterocyclic compounds	Heterocyclic compounds
Farnesylacetone	Others	Ketone compounds
(1S,2R)-2-carbamoylcyclohexane-1-carboxylic acid	Organic acids	Organic acids
Cyclohexylamine	Alkaloids	Alkaloids
1,2-Diphenyl-1H-indole	Alkaloids	Plumerane
2-(3-Phenylpropyl)pyridine	Alkaloids	Pyridine alkaloids
(2E,6E)-3,7,11-Trimethyldodeca-2,6,10-trien-1-yl diphosphate	Organic acids	Organic acids
Methyl ricinoleate	FA	Others
Pseudoephedrine	Alkaloids	Alkaloids
2-Phenylbutyramide	Benzene and substituted derivatives	Benzene and substituted derivatives
Ectoine	Organic acids	Organic acids
9beta,19-Cyclolanost-24-en-3beta-ol	Terpenoids	Triterpene
Alfacalcidol	Alcohol and amines	Alcohols
(2E,4E)-2,4-Hexadienoic acid	Organic acids	Organic acids
Hercynine	Others	Lactones
3-Methoxyphenylacetic acid	Benzene and substituted derivatives	Benzene and substituted derivatives
(+)-Elaeocarpine	Heterocyclic compounds	Heterocyclic compounds
4'-Methoxy-alpha-pyrrolidinopropiophenone	Others	Ketone compounds
Eicosa-8,11,14-trien-5-ynoic acid	Lipids	Free fatty acids
Leu-Asn	Amino acids and derivatives	Amino acids and derivatives
Prunasin	Alkaloids	Alkaloids
L-Allothreonine	Amino acids and derivatives	Amino acids and derivatives
Bis(2,2,6,6-tetramethyl-4-piperidyl) sebacate	Others	Lactones
1-Methyladenosine	Nucleotides and derivatives	Nucleotides and derivatives
Isopropyl apiosylglucoside	Others	Saccharides
Methyldiphenylphosphine oxide	Benzene and substituted derivatives	Benzene and substituted derivatives
Prilocaine	Alcohol and amines	Amines
(1xi,2xi)-1-(4-Hydroxyphenyl)-1,2,3-propanetriol 2-O-beta-D-glucopyranoside	Benzene and substituted derivatives	Benzene and substituted derivatives
N-(2,3-Dihydro-1,5-dimethyl-3-oxo-2-phenyl-1H-pyrazol-4-yl)-2-(dimethylamino)acetamide	Alcohol and amines	Amines
Carnosifloside I	Steroids	Steroid
S-adenosylmethionine	Amino acids and derivatives	Amino acids and derivatives
2-amino-N-(1,3-thiazol-2-yl)benzamide	Benzene and substituted derivatives	Benzene and substituted derivatives
6-Hydroxypseudooxynicotine	Heterocyclic compounds	Heterocyclic compounds
Avocadene 1-acetate	FA	Others
N-1H-indazol-5-yl-2-(6-methylpyridin-2-yl)quinazolin-4-amine	Alcohol and amines	Amines
1,3-Diaminopropane	Alcohol and amines	Polyamines
(2-Amino-1-phenylethyl)dimethylamine	Alcohol and amines	Amines
(5,6-Diphenylfuro[2,3-d]pyrimidin-4-yl)glycine	Heterocyclic compounds	Heterocyclic compounds
3-(4-Ethoxyphenyl)-1,1-dimethylthiourea	Benzene and substituted derivatives	Benzene and substituted derivatives
Geranyl acetate	Others	Lactones
2-Aminoisobutyric acid	Organic acids	Organic acids
(5R,6S,7E,9E,11Z,14Z)-6-{[(2S)-2-carboxy-2-acetamidoethyl]sulfanyl}-5-hydroxyicosa-7,9,11,14-tetraenoic acid	Lipids	Free fatty acids
N-Cyclopropyl-11-(2-hexyl-5-hydroxyphenoxy)undecanamide	Phenolic acids	Phenolic acids
3-(Hydroxyamino)phenol	Benzene and substituted derivatives	Benzene and substituted derivatives
4-Nitrohippuric acid	Benzene and substituted derivatives	Benzene and substituted derivatives
Telmisartan	Benzene and substituted derivatives	Benzene and substituted derivatives
Androstanol	Alcohol and amines	Alcohols
Glycerol 1-propanoate diacetate	GL	TG
Capsaicin	Alkaloids	Phenolamine
(R)-quinuclidin-3-amine	Alcohol and amines	Amines
Anabasine	Alkaloids	Pyridine alkaloids
Methyl 2-amino-6-tert-butyl-4,5,6,7-tetrahydro-1-benzothiophene-3-carboxylate	Benzene and substituted derivatives	Benzene and substituted derivatives
2-(Methylthio)ethanol	Alcohol and amines	Alcohols
Lys-Pro-Val	Amino acids and derivatives	Amino acids and derivatives
Stavudine	Nucleotides and derivatives	Nucleotides and derivatives
Reticuline	Alkaloids	Isoquinoline alkaloids
Tranexamic Acid	Organic acids	Organic acids
4'-Benzoylbenzanilide	Benzene and substituted derivatives	Benzene and substituted derivatives
4-Methoxy-3-geranylgeranyl-1,2-dihydroxybenzene	Others	Hydrocarbon derivatives
Pterostilbene Phosphate	Benzene and substituted derivatives	Benzene and substituted derivatives
Beta-Cortol	Alcohol and amines	Alcohols
2-Oxophytanic acid	Organic acids	Organic acids
2',7-Dihydroxy-4',5'-methylenedioxyisoflavone	Flavonoids	Flavones
Salicifoline	Phenolic acids	Phenolic acids
Ethyl 6-methyl-4-(4-methylphenyl)-2-oxo-1,2,3,4-tetrahydro-5-pyrimidinecarboxylate	Others	Lactones
1-(5-Ethylsulfanyl-1,3,4-thiadiazol-2-yl)-3-phenylurea	Benzene and substituted derivatives	Benzene and substituted derivatives
(S)-4'-(2-Methylbutyl)[1,1'-biphenyl]-4-carbonitrile	Benzene and substituted derivatives	Benzene and substituted derivatives
1-(4Z,7Z,10Z,13Z,16Z,19Z-docosahexaenoyl)-sn-glycero-3-phosphocholine	Lipids	LPC
Monoisobutyl phthalate	Others	Lactones
Methyl (+)-7-isojasmonate	Organic acids	Organic acids
L-Dihydroorotic acid	Organic acids	Organic acids
1-Benzyl-4-(piperidin-4-ylcarbonyl)piperazine	Benzene and substituted derivatives	Benzene and substituted derivatives
1-nitrosonaphthalene	Benzene and substituted derivatives	Benzene and substituted derivatives
Damascenone	Others	Ketone compounds
Ethosuximide	Alcohol and amines	Amines
Phenindione	Benzene and substituted derivatives	Benzene and substituted derivatives
Ephedrine	Alkaloids	Alkaloids
1,2-Cyclopentanedione	Others	Ketone compounds
4-[(E)-3-Hydroxy-8,10-dimethyl-2-(methylamino)dodec-6-enyl]phenol	Benzene and substituted derivatives	Benzene and substituted derivatives
2-Acetylfuran	Heterocyclic compounds	Heterocyclic compounds
tri-Boc-hydrazinoacetic acid	Organic acids	Organic acids
Curcumin	Phenolic acids	Phenolic acids
Mycinamicin IV	Heterocyclic compounds	Heterocyclic compounds
N-Phosphotaurocyamine	Organic acids	Organic acids
N-(5-benzyl-1,3-thiazol-2-yl)-2-[(4,6-dimethylpyrimidin-2-yl)sulfanyl]acetamide	Alcohol and amines	Amines
Isopropyl-methyl-prop-2-ynyl-amine	Alcohol and amines	Amines
7H-Dibenzo[c,g]carbazole	Benzene and substituted derivatives	Benzene and substituted derivatives
Dihydroxycitracridone I	Others	Ketone compounds
N-(4-Acetyl-5-methyl-4,5-dihydro-1,3,4-thiadiazol-2-yl)acetamide	Alcohol and amines	Amines
(9Z,11E,13E,15Z)-4-Oxo-9,11,13,15-octadecatetraenoic acid	Lipids	Free fatty acids
gamma-Glutamylcysteine	Amino acids and derivatives	Amino acids and derivatives
3,3',5,5'-Tetra-tert-butyldiphenoquinone	Others	Ketone compounds
Caftaric acid	Phenolic acids	Phenolic acids
Oxoadipic acid	Organic acids	Organic acids
(1S,2R)-1,2-epoxy-1,2-dihydrophenanthrene	Benzene and substituted derivatives	Benzene and substituted derivatives
2,9-Bis(3-methyl-2E-pentenoyl)-2b,9a-dihydroxy-4Z,10(14)-oplopadien-3-one	Others	Lactones
3'-Methoxypuerarin	Flavonoids	Isoflavones
(3-oxo-2,3-dihydro-4H-1,4-benzoxazin-4-yl)acetic acid	Organic acids	Organic acids
Valerenic acid	Terpenoids	Sesquiterpenoids
2-Ethylidene-1,5-dimethyl-3,3-diphenylpyrrolidine	Benzene and substituted derivatives	Benzene and substituted derivatives
2-Aminoadenosine	Nucleotides and derivatives	Nucleotides and derivatives
Steviol	Terpenoids	Ditepenoids
Ethanethioic acid, S-(2,5-dimethyl-3-furanyl) ester	Heterocyclic compounds	Heterocyclic compounds
1,2,5-Oxadiazole-3,4-dicarboxylic acid	Organic acids	Organic acids
2,4,6-Octatriyn-1-ol	Alcohol and amines	Alcohols
N-[(5-Hydroxy-2-pyridinyl)methyl]adenosine	Nucleotides and derivatives	Nucleotides and derivatives
All-trans-heptaprenyl diphosphate	Organic acids	Organic acids
MG(0:0/20:4(5Z,8Z,11Z,14Z)/0:0)	GL	MG
(4-Ethoxyphenyl)urea	Benzene and substituted derivatives	Benzene and substituted derivatives
Lys-His	Amino acids and derivatives	Amino acids and derivatives
2-(Diisopropylamino)ethyl methacrylate	Others	Lactones
4-Amino-2-(methylthio)pyrimidine-5-carboxamide	Alcohol and amines	Amines
Pristanic acid	Terpenoids	Ditepenoids
Xanthotoxol	Lignans and Coumarins	Coumarins
Met-His	Amino acids and derivatives	Amino acids and derivatives
3,6-Dimethoxyestra-1,3,5(10),6,8-pentaene-17beta-carboxylic acid methyl ester	Others	Lactones
Cryptodorine	Alkaloids	Alkaloids
Kanzonol I	Phenolic acids	Phenolic acids
Thymidine-5'-phosphate	Nucleotides and derivatives	Nucleotides and derivatives
Michler's ketone	Benzene and substituted derivatives	Benzene and substituted derivatives
Gly-Ile	Amino acids and derivatives	Amino acids and derivatives
Estragole	Phenolic acids	Phenolic acids
Glycyl-l-glutamine	Amino acids and derivatives	Amino acids and derivatives
2',3'-Dideoxyadenosine triphosphate	Nucleotides and derivatives	Nucleotides and derivatives
5-Dehydroavenasterol	Alcohol and amines	Alcohols
Piperolein B	Heterocyclic compounds	Heterocyclic compounds
Ethyl eburnamenine-14-carboxylate	Alkaloids	Alkaloids
N-Nitrosothiazolidine	Heterocyclic compounds	Heterocyclic compounds
Methyl-tyrosine	Amino acids and derivatives	Amino acids and derivatives
(2r)-3-(Hexadecyloxy)-2-methoxypropyl 2-(trimethylammonio)ethyl phosphate	GP	PC
1,3-Dithiole	Heterocyclic compounds	Heterocyclic compounds
L-2,4-diaminobutyrate	Others	Others
(2S)-2-[[(1S)-1-carboxy-3-methylbutyl]carbamoylamino]pentanedioic acid	Organic acids	Organic acids
2-(2H-Benzotriazol-2-yl)-4,6-bis(1-methyl-1-phenylethyl)phenol	Benzene and substituted derivatives	Benzene and substituted derivatives
4-Phenylquinolin-8-amine	Heterocyclic compounds	Heterocyclic compounds
Tiglylglycine	Amino acids and derivatives	Amino acids and derivatives
2-Naphthalen-2-yl-benzooxazol-5-yl-amine	Benzene and substituted derivatives	Benzene and substituted derivatives
2-Isopropyl-3-methoxypyrazine	Heterocyclic compounds	Heterocyclic compounds
Phenethylamine	Alkaloids	Alkaloids
2',3'-Isopropylideneguanosine	Nucleotides and derivatives	Nucleotides and derivatives
methylcarbamyl PAF	GP	PC
5-Heptyl-3-methyl-2-furanpentanoic acid	Organic acids	Organic acids
N-(1-methylpiperidin-4-yl)-4-nitrobenzamide	Benzene and substituted derivatives	Benzene and substituted derivatives
Aleuritic acid	Lipids	Free fatty acids
Butachlor sulfonic acid	Benzene and substituted derivatives	Benzene and substituted derivatives
Diethyl fumarate	Others	Lactones
Streptozocin	Others	Saccharides
14(15)-Eet-SI	Organic acids	Organic acids
L-Tryptophanamide	Alcohol and amines	Amines
17beta-[Bis(2-hydroxyethyl)amino]androst-5-en-3beta-ol	Alcohol and amines	Alcohols
2-Benzylideneheptanal	Others	Aldehyde compounds
Furafylline	Heterocyclic compounds	Heterocyclic compounds
Glycylglycine	Amino acids and derivatives	Amino acids and derivatives
(E)-Ethyl 3-(2-cyanophenyl)acrylate	Others	Lactones
Arthrobactin	FA	Others
D-glucosamine 6-phosphate	Others	Saccharides
Butamifos	Alkaloids	Alkaloids
Bis(3-aminopropyl)amine	Alcohol and amines	Amines
Secbumeton	Heterocyclic compounds	Heterocyclic compounds
Muscarine	Alkaloids	Alkaloids
Nicotine	Alkaloids	Pyridine alkaloids
Cyclopassifloside II	Steroids	Steroid
Nornicotine	Alkaloids	Pyridine alkaloids
2,6-Dimethyl-3-((2-methyl-3-furyl)thio)-4-heptanone	Others	Ketone compounds
3-Amino-2-Benzoyl-4-Methylthieno[2,3-B]pyridin-6-Ol	Others	Ketone compounds
1,3-Diphenylguanidine	Alcohol and amines	Polyamines
Arg-Asp	Amino acids and derivatives	Amino acids and derivatives
Thymidine-5'-diphosphate	Nucleotides and derivatives	Nucleotides and derivatives
Lauroyl diethanolamide	FA	Others
Dimethyl 4-hydroxy-4-methyl-2-(3-nitrophenyl)-6-oxocyclohexane-1,3-dicarboxylate	Benzene and substituted derivatives	Benzene and substituted derivatives
4-Hydroxy-3-methoxycinnamaldehyde	Phenolic acids	Phenolic acids
Thr-leu-ile	Amino acids and derivatives	Amino acids and derivatives
4-Methoxycinnamaldehyde	Phenolic acids	Phenolic acids
5-(6-Hydroxy-2,5,7,8-tetramethyl-chroman-2-YL)-2-methyl-pentanoic acid	Organic acids	Organic acids
Rhein	Quinones	Anthraquinone
3',4'-Dimethoxy-2'-hydroxychalcone	Others	Ketone compounds
3,4-Dimethyl-5-pentyl-2-furandecanoic acid	Organic acids	Organic acids
O-Succinyl-L-Homoserine	Amino acids and derivatives	Amino acids and derivatives
(1R,3S)-3-(adamantan-1-yl)-1-(aminomethyl)-3,4-dihydro-1H-isochromene-5,6-diol	Alcohol and amines	Alcohols
6-[(3Z,6Z,9Z)-1-hydroxypentadeca-3,6,9-trienyl]oxan-2-one	Organic acids	Organic acids
[(2S,3R,4S,5S,6R)-3,4,5-trihydroxy-6-(hydroxymethyl)oxan-2-yl] 2-phenyl-N-sulfooxyethanimidothioate	Others	Glucosinolates
n-(2-Naphthyl)biphenyl-4-amine	Benzene and substituted derivatives	Benzene and substituted derivatives
7-Thiophen-2-yl-pyrazolo[1,5-a]pyrimidine-3-carboxylic acid	Organic acids	Organic acids
(+)-Adlumine	Alkaloids	Isoquinoline alkaloids
gamma-Nonanolactone	Heterocyclic compounds	Heterocyclic compounds
(S)-4-(4-Methylphenyl)-2-pentanone	Others	Ketone compounds
Caffeine	Alkaloids	Alkaloids
cotinine N-oxide	Alkaloids	Pyridine alkaloids
6-Hexyltetrahydro-2H-pyran-2-one	Others	Ketone compounds
2-(Benzylamino)cyclohepta-2,4,6-triene-1-thione	Benzene and substituted derivatives	Benzene and substituted derivatives
N-(13-Methyltetradecyl)acetamide	Alcohol and amines	Amines
Idarubicin	Heterocyclic compounds	Heterocyclic compounds
1,2-Dimyristoyl-sn-glycero-3-phosphocholine	GP	PC
2-[(4-Hydroxy-3,5-dimethoxyphenyl)methylidene]propanedinitrile	Phenolic acids	Phenolic acids
4-Ethylbenzoic acid	Phenolic acids	Phenolic acids
N-Butylbenzenesulfonamide	Benzene and substituted derivatives	Benzene and substituted derivatives
Nonadecanoic acid	Lipids	Free fatty acids
1-(4-Methylphenyl)-1-cyclopropanecarbonitrile	Benzene and substituted derivatives	Benzene and substituted derivatives
Diphenylamine	Alkaloids	Alkaloids
4-Isopropylbenzaldehyde	Others	Aldehyde compounds
Vulpinic acid	Organic acids	Organic acids
2,3-Dimethoxyphenol	Phenolic acids	Phenolic acids
Aconifine	Alkaloids	Terpenoid alkaloids
2-Methoxy-6-nitrobenzonitrile	Benzene and substituted derivatives	Benzene and substituted derivatives
Lycaconitine	Benzene and substituted derivatives	Benzene and substituted derivatives
N-nonanoyl-L-Homoserine lactone	Others	Lactones
Isopropyl stearate	Lipids	Free fatty acids
(2R)-1-O-beta-D-Galactopyranosylglycerol	GL	DG
Entacapone	Others	Ketone compounds
1-Oxazolo[4,5-b]pyridin-2-yl-6-phenyl-hexan-1-one	Others	Ketone compounds
Lificiguat	Benzene and substituted derivatives	Benzene and substituted derivatives
4,5-Dimethyl-1H-imidazole-2-thiol	Others	Ketone compounds
Nb-trans-p-Coumaroylserotonin glucoside	Alkaloids	Plumerane
2-Methyl-4-phenylbut-3-yn-2-ol	Benzene and substituted derivatives	Benzene and substituted derivatives
N-Methyl-L-proline	Amino acids and derivatives	Amino acids and derivatives
L-fucopyranose 1-phosphate	Organic acids	Organic acids
1-Pyrrolidinecarboxaldehyde, 3-(1,3-benzodioxol-5-ylmethylene)-2-oxo-	Others	Others
22-Acetylpriverogenin B	Others	Lactones
Pyributicarb	Benzene and substituted derivatives	Benzene and substituted derivatives
Carbadox	Alkaloids	Alkaloids
3-hydroxy-tetradecanoic acid	Organic acids	Organic acids
N-[[4-[(pyridin-2-ylamino)methyl]phenyl]methyl]pyridin-2-amine	Benzene and substituted derivatives	Benzene and substituted derivatives
Methyl stearate	Lipids	Free fatty acids
7,10,13-Hexadecatrienoic acid methyl ester	FA	Others
Polydatin	Others	Stilbene
Delphinidin 3-sambubioside	Flavonoids	Anthocyanidins
(3beta,5alpha,6beta,22E,24R)-23-Methylergosta-7,22-diene-3,5,6-triol	Alcohol and amines	Alcohols
2-(pyridin-3-yl)-2,3-dihydroquinazolin-4(1H)-one	Others	Ketone compounds
Urea	Alcohol and amines	Amines
N-Acetylhistidine	Amino acids and derivatives	Amino acids and derivatives
Lanceotoxin A	Steroids	Steroid
2-(1-Methylpropyl)thiazole	Heterocyclic compounds	Heterocyclic compounds
Citbismine C	Heterocyclic compounds	Heterocyclic compounds
Quetiapine	Benzene and substituted derivatives	Benzene and substituted derivatives
5-Aminolevulinic acid	Alkaloids	Alkaloids
2,2,6,6-Tetramethyl-1,3-dithiane-4-thione	Others	Ketone compounds
Bis(2-butoxyethyl) phthalate	Benzene and substituted derivatives	Benzene and substituted derivatives
(1R,4R)-p-Menthane-1beta,2alpha,8-triol	Alcohol and amines	Alcohols
Hordenine	Alkaloids	Phenolamine
7-Deazaadenosine	Nucleotides and derivatives	Nucleotides and derivatives
Farnesyl acetate	Others	Lactones
9-cis-Retinol	Alcohol and amines	Alcohols
Benzyl beta-d-glucopyranoside	Phenolic acids	Phenolic acids
1'H-spiro[cyclopentane-1,4'-[1,3,5]triazino[1,2-a]benzimidazol]-2'-amine	Benzene and substituted derivatives	Benzene and substituted derivatives
cis-12-Octadecenoic acid methyl ester	Lipids	Free fatty acids
Gly-Pro-Phe	Amino acids and derivatives	Amino acids and derivatives
2,3-Dihydro-5-methyl-3-thiophenethiol	Heterocyclic compounds	Heterocyclic compounds
7alpha-Hydroxydehydrocostus lactone	Others	Ketone compounds
Disuccinimidyl Sebacate	Organic acids	Organic acids
4-Benzyl-5-pyridin-4-yl-4H-[1,2,4]triazole-3-thiol	Others	Ketone compounds
N-Methylphthalimide	Alcohol and amines	Amines
9(Z),11(E),13(E)-Octadecatrienoic Acid ethyl ester	Lipids	Free fatty acids
Anigorufone	Others	Ketone compounds
N-Cyclopropylammelide	Heterocyclic compounds	Heterocyclic compounds
1-(2,3-Dihydro-1H-pyrrolizin-5-yl)-1,4-pentanedione	Others	Ketone compounds
Salsolinol	Heterocyclic compounds	Heterocyclic compounds
2-Hydrazino-6-methyl-1,3-benzothiazole	Benzene and substituted derivatives	Benzene and substituted derivatives
N-(9Z-octadecenoyl)-sphing-4-enine-1-phosphocholine	SL	SM
Nootkatol	Terpenoids	Sesquiterpenoids
Butoxycarbonylmethyl butyl phthalate	Benzene and substituted derivatives	Benzene and substituted derivatives
Diethyl malonate	Organic acids	Organic acids
(R)-Higenamine	Alkaloids	Isoquinoline alkaloids
9-Pohsa	Lipids	Free fatty acids
Cinchonan-3,9-diol, 6'-methoxy-, (8alpha,9R)-	Alkaloids	Alkaloids
3-(3-Nitrophenyl)-5-(2-phenylethyl)-1,2,4-oxadiazole	Heterocyclic compounds	Heterocyclic compounds
Arg-Arg	Amino acids and derivatives	Amino acids and derivatives
(Z)-3-((1H-pyrrol-2-yl)methylene)indolin-2-one	Others	Ketone compounds
Flavidulol C	Phenolic acids	Phenolic acids
2-(2-Imino-1,3-thiazolidin-3-yl)-1-phenylethanol	Benzene and substituted derivatives	Benzene and substituted derivatives
Digitogenin	Heterocyclic compounds	Heterocyclic compounds
Val-Asn	Amino acids and derivatives	Amino acids and derivatives
Tetradecanol	Alcohol and amines	Alcohols
Geranylgeraniol	Alcohol and amines	Alcohols
omega-Aminoarginine	Amino acids and derivatives	Amino acids and derivatives
Oxibendazole	Benzene and substituted derivatives	Benzene and substituted derivatives
4-hydroxy Nonenal Mercapturic Acid	Organic acids	Organic acids
Apparicine	Alkaloids	Plumerane
Xanthorrhizol	Phenolic acids	Phenolic acids
Lettucenin A	Terpenoids	Sesquiterpenoids
Soyasapogenol A	Terpenoids	Triterpene
N-cyclohexylthiomorpholine-4-carboxamide	Alcohol and amines	Amines
L-Homoarginine	Amino acids and derivatives	Amino acids and derivatives
Etretinate	Others	Lactones
N1,N12-Diacetylspermine	Alcohol and amines	Amines
1,7,7-Trimethylbicyclo[2.2.1]heptane-2,5-dione	Others	Hydrocarbon derivatives
Boc-gly-gly-gly-OH	Organic acids	Organic acids
N-Methylbenzylamine	Alkaloids	Alkaloids
Mandelonitrile-beta-gentiobioside	Heterocyclic compounds	Heterocyclic compounds
4-Nitrophenyl (thiazol-5-ylmethyl) carbonate	Benzene and substituted derivatives	Benzene and substituted derivatives
Hexadecanal-d5	Lipids	Free fatty acids
2-Methyl-3-(2-propenyl)pyrazine	Heterocyclic compounds	Heterocyclic compounds
beta-Citraurol	Terpenoids	Triterpene
N-Methyltryptamine	Alkaloids	Plumerane
Ionomycin	Organic acids	Organic acids
L-Seryl-L-lysine	Amino acids and derivatives	Amino acids and derivatives
N-Palmitoylsphingosine	SL	Cer
(Z)-hexadec-11-enoic acid	Lipids	Free fatty acids
7-Hydroxymitragynine	Alkaloids	Alkaloids
N-(2-methoxybenzyl)-N-(thien-2-ylmethyl)amine	Benzene and substituted derivatives	Benzene and substituted derivatives
Isoquinoline, 1,2,3,4-tetrahydro-6,7-dimethoxy-1-((4-methoxyphenyl)methyl)-2-methyl-	Heterocyclic compounds	Heterocyclic compounds
Butoxyacetic acid	Organic acids	Organic acids
4-Amino-N-hexylbenzenesulfonamide	Benzene and substituted derivatives	Benzene and substituted derivatives
Threonolactone	Others	Ketone compounds
Dimethylmalonic acid	Organic acids	Organic acids
Maesopsin	Benzene and substituted derivatives	Benzene and substituted derivatives
3-Benzoylbenzofuran-5-yl hydroperoxymethyl ketone	Organic acids	Organic acids
Guanosine, 2'-deoxy-6-thio-, monohydrate	Nucleotides and derivatives	Nucleotides and derivatives
Moschamine	Alkaloids	Plumerane
2-Mercaptoimidazole	Heterocyclic compounds	Heterocyclic compounds
Argentine	Alkaloids	Alkaloids
Isodesmosine	Heterocyclic compounds	Heterocyclic compounds
FFA(10:1)	Organic acids	Organic acids
Pittoside A	Terpenoids	Triterpene Saponin
Sarmentoloside	Steroids	Cardiac glycoside
1,1-Diethyl-3-(4-nitrophenyl)thiourea	Benzene and substituted derivatives	Benzene and substituted derivatives
5-Methoxy-dl-tryptophan	Amino acids and derivatives	Amino acids and derivatives
8-Azaguanine	Nucleotides and derivatives	Nucleotides and derivatives
Phenbenzamine	Benzene and substituted derivatives	Benzene and substituted derivatives
(5z)-5-(2-Oxo-2-phenylethylidene)imidazolidine-2,4-dione	Others	Ketone compounds
Thiamine	Others	Vitamin
Homocitrulline	Amino acids and derivatives	Amino acids and derivatives
Ethyl 2,4-dihydroxy-6-methylbenzoate	Phenolic acids	Phenolic acids
Nigericin	Heterocyclic compounds	Heterocyclic compounds
Carnitine isoC4:0	Alkaloids	Alkaloids
Violaxanthin	Others	Vitamin
Antheraxanthin	Heterocyclic compounds	Heterocyclic compounds
Lidocaine	Benzene and substituted derivatives	Benzene and substituted derivatives
(2S,3R,4S,5R)-2-[[(7R,9R,10R,13R,14S,16R,17R)-7,16-dihydroxy-4,4,9,13,14-pentamethyl-17-[(2R)-6-methylhept-5-en-2-yl]-2,3,7,8,10,11,12,15,16,17-decahydro-1H-cyclopenta[a]phenanthren-3-yl]oxy]oxane-3,4,5-triol	Others	Lactones
Ethyl(methylthio)methyl disulfide	Others	Lactones
(9Z)-(12S,13R)-12,13-Epoxyoctadecenoic acid	Lipids	Free fatty acids
2-(2,3-Dimethylphenyl)-1,3-dioxoisoindoline-5-carboxylic acid	Organic acids	Organic acids
2,2,6,6-Tetramethyl-4-piperidinone	Heterocyclic compounds	Heterocyclic compounds
Canthiumine	Organic acids	Organic acids
Withanolide B	Others	Others
3-Hydroxyflavone	Flavonoids	Flavonols
6-Methylcoumarin	Lignans and Coumarins	Coumarins
DES(2-oxo-tetrahydropyrimidinyl)-2-oxo-4-hydroxy-tetrahydropyrimidinyl lopinavir	Organic acids	Organic acids
(1-(2-Morpholin-4-ylethyl)indol-3-yl)-4-methylnaphthalen-1-ylmethanone	Others	Ketone compounds
Sphinganine 1-phosphate	Lipids	Sphingolipids
Phe-Gly-Gly	Amino acids and derivatives	Amino acids and derivatives
Benzo[b]thiophen-4(5H)-one, 6,7-dihydro-	Benzene and substituted derivatives	Benzene and substituted derivatives
1-(3,5-di-tert-butyl-4-hydroxyphenyl)-2-(2-(3-hydroxypropylamino)-5,6-dimethyl-1H-benzo[d]imidazol-1-yl)ethanone	Benzene and substituted derivatives	Benzene and substituted derivatives
3-(3,5-dimethyl-1H-pyrazol-1-yl)propan-1-amine	Heterocyclic compounds	Heterocyclic compounds
5-Aminopentanoic acid	Organic acids	Organic acids
1-(Methylsulfonyl)piperidin-4-amine	Alcohol and amines	Amines
Glabranin	Flavonoids	Flavanones
Anacyclin	Others	Lactones
Trp-Ala	Amino acids and derivatives	Amino acids and derivatives
Buthiobate	Benzene and substituted derivatives	Benzene and substituted derivatives
6-Hydroxyhexanoic acid	Organic acids	Organic acids
N-(2-phenoxyphenyl)methanesulfonamide	Benzene and substituted derivatives	Benzene and substituted derivatives
1-(2-Hydroxyethyl)-2-imidazolidinethione	Others	Ketone compounds
Fortimicin AP	Others	Saccharides
N-[(3s)-2-Oxotetrahydrofuran-3-Yl]decanamide	Amino acids and derivatives	Amino acids and derivatives
Ethopabate	Benzene and substituted derivatives	Benzene and substituted derivatives
Lyoniol D	Others	Lactones
Neryl acetate	Others	Lactones
Nordihydrocapsaicin	Alkaloids	Phenolamine
4-Hydroxynonenal	Organic acids	Organic acids
Oleyl acetate	FA	Others
1-Methylbenzoimidazol-5-amine	Benzene and substituted derivatives	Benzene and substituted derivatives
[8]-Gingerdione	Phenolic acids	Phenolic acids
Palmitoylethanolamide	Lipids	Free fatty acids
Chinensin	Lignans and Coumarins	Lignans
Salvigenin	Flavonoids	Flavones
Hexanoylglycine	Amino acids and derivatives	Amino acids and derivatives
Taurine	Organic acids	Organic acids
Aceglutamide	Amino acids and derivatives	Amino acids and derivatives
Glycyllysine	Amino acids and derivatives	Amino acids and derivatives
8,8'-Bieckol	Heterocyclic compounds	Heterocyclic compounds
Thiourea, N-(2-phenylethyl)-N'-2-pyridinyl-	Heterocyclic compounds	Heterocyclic compounds
1-[(4-Isothiocyanatophenyl)sulfonyl]piperidine	Benzene and substituted derivatives	Benzene and substituted derivatives
N-(4-Hydroxycinnamoyl)tyrosine	Amino acids and derivatives	Amino acids and derivatives
1-Amino-3-nitroguanidine	Alcohol and amines	Polyamines
Paraxanthine	Nucleotides and derivatives	Nucleotides and derivatives
L-Pipecolic acid	Organic acids	Organic acids
dl-Alanyl-dl-phenylalanine	Organic acids	Organic acids
Indoleacetic acid	Alkaloids	Plumerane
Perhexiline maleate	Others	Lactones
4-(4-Methoxyphenyl)-3-thiosemicarbazide	Benzene and substituted derivatives	Benzene and substituted derivatives
1-(5-Amino-2-phenyl-[1,3,4]thiadiazol-3-yl)-ethanone	Benzene and substituted derivatives	Benzene and substituted derivatives
Hexadecanedioic acid	Lipids	Free fatty acids
Trans-Zeatin	Alkaloids	Alkaloids
2,4-bis[(4-hydroxyphenyl)methyl]-5-methoxy-3-[(E)-2-phenylethenyl]phenol	Benzene and substituted derivatives	Benzene and substituted derivatives
2,4,6-Triiodophenol	Phenolic acids	Phenolic acids
Cucurbitacin L	Others	Ketone compounds
Gly-Leu-Leu	Amino acids and derivatives	Amino acids and derivatives
Carnitine C14:1	FA	CAR
Isopropenylpyrazine	Heterocyclic compounds	Heterocyclic compounds
Ile-Pro-Ile	Amino acids and derivatives	Amino acids and derivatives
4-Amino-N,N-diethylbenzenesulfonamide	Benzene and substituted derivatives	Benzene and substituted derivatives
D-(-)-Fructose	Others	Saccharides
N-(3-phenylpropyl)quinazolin-4-amine	Alcohol and amines	Amines
Aldosterone	Steroids	Steroid
Theobromine	Alkaloids	Alkaloids
Nostoxanthin	FA	Others
H-Lys-Tyr-Lys-OH Acetate salt	Benzene and substituted derivatives	Benzene and substituted derivatives
7-tert-butyl-2-mercapto-5,6,7,8-tetrahydro[1]benzothieno[2,3-d]pyrimidine-4(3H)-thione	Benzene and substituted derivatives	Benzene and substituted derivatives
Cashmiradelphine	Terpenoids	Ditepenoids
Avenestergenin A1	Others	Hydrocarbon derivatives
Delavaine A	Benzene and substituted derivatives	Benzene and substituted derivatives
4-(2-Pyridylazo)-N,N-dimethylaniline	Alkaloids	Pyridine alkaloids
11,12-Methyleneoctadecanoic acid	Organic acids	Organic acids
Pyroglutamyllysyltryptophylalanylproline	Amino acids and derivatives	Amino acids and derivatives
New fuchsin free base	Benzene and substituted derivatives	Benzene and substituted derivatives
D-arabinitol 1-phosphate	Organic acids	Organic acids
Makisterone B	Others	Others
CID 10878761	Alcohol and amines	Alcohols
Troglitazone	Others	Ketone compounds
Diethyl hydrogen phosphate	Organic acids	Organic acids
Octadecylamine	Alcohol and amines	Amines
4(3H)-Pteridinone, 2-amino-7,8-dihydro-6-[(1S,2R)-1,2,3-trihydroxypropyl]-	Others	Ketone compounds
Benzophenone	Others	Aldehyde compounds
Lysylproline	Amino acids and derivatives	Amino acids and derivatives
3alpha,12alpha-Dihydroxy-5beta-pregnan-20-one diacetate	Others	Lactones
N-Isobutyl-2,4,8,10,12-tetradecapentaenamide	Alkaloids	Alkaloids
Rimocidin	FA	Others
Acetaminosalol	Heterocyclic compounds	Heterocyclic compounds
N-Acetyl-D-glucosamine	Alcohol and amines	Amines
2-Anthracenesulfonic acid, 1-amino-9,10-dihydro-9,10-dioxo-	Benzene and substituted derivatives	Benzene and substituted derivatives
Adenosine 5'-phosphoramidate	Nucleotides and derivatives	Nucleotides and derivatives
Morpholine, 4-((5-nitro-2-thienyl)carbonyl)-	Heterocyclic compounds	Heterocyclic compounds
2,5-Furandicarboxylic acid	Others	Lactones
Gly-Pro-Ser	Amino acids and derivatives	Amino acids and derivatives
6-Hydroxydopamine	Alcohol and amines	Polyamines
alpha-Terpinyl anthranilate	Others	Lactones
N,N'-bis[(4-methylphenyl)sulfonyl]cystine	Amino acids and derivatives	Amino acids and derivatives
2-Methoxy-4-methylphenol	Phenolic acids	Phenolic acids
4-ethyl-N-(4H-1,2,4-triazol-4-yl)benzamide	Benzene and substituted derivatives	Benzene and substituted derivatives
Sulfamerazine	Benzene and substituted derivatives	Benzene and substituted derivatives
2-Aminoethyl dihydrogen phosphate	Alkaloids	Alkaloids
Piritramide	Benzene and substituted derivatives	Benzene and substituted derivatives
Benzenesulfonamide, N-ethyl-2-methyl-5-nitro-N-phenyl-	Benzene and substituted derivatives	Benzene and substituted derivatives
2,5-Diamino-4,6-dihydroxypyrimidine	Heterocyclic compounds	Heterocyclic compounds
Dimorphecolic acid	Lipids	Free fatty acids
5,6-epoxy-8Z,11Z,14Z-eicosatrienoic acid	Organic acids	Organic acids
Butyl linoleate	Others	Lactones
Celastrol	Benzene and substituted derivatives	Benzene and substituted derivatives
1,2,3,4-Tetrahydroquinoline-6-sulfonamide	Alcohol and amines	Amines
9,9-Bis(4-amino-3-methylphenyl)fluorene	Benzene and substituted derivatives	Benzene and substituted derivatives
Bila 2185BS	Benzene and substituted derivatives	Benzene and substituted derivatives
4-Hydroxybenzylamine	Alkaloids	Phenolamine
1,1-Dioxo-3-2,3-dihydrothienyl benzenesulfonate	Benzene and substituted derivatives	Benzene and substituted derivatives
Selachyl alcohol	Alcohol and amines	Alcohols
2,2-dimethyl-N-(1,3-thiazol-2-yl)propanamide	Alcohol and amines	Amines
(S)-3-Octanol	Alcohol and amines	Alcohols
2-Amino-5-nitrobenzophenone	Benzene and substituted derivatives	Benzene and substituted derivatives
N-Acetyl-S-geranylgeranyl-L-cysteine	Terpenoids	Ditepenoids
n-(3,4-Dimethylphenyl)hydrazinecarbothioamide	Benzene and substituted derivatives	Benzene and substituted derivatives
Arg-Trp	Amino acids and derivatives	Amino acids and derivatives
Sulfalene	Benzene and substituted derivatives	Benzene and substituted derivatives
Nonivamide	Alkaloids	Phenolamine
1,2,5-Thiadiazolidine 1,1-dioxide	Organic acids	Organic acids
1,2-Benzisothiazol-3-amine 1,1-dioxide	Benzene and substituted derivatives	Benzene and substituted derivatives
Bisacurone	Others	Ketone compounds
Sodium salicylate	Benzene and substituted derivatives	Benzene and substituted derivatives
2-Naphthoxyacetic acid	Organic acids	Organic acids
2-Amino-5-[[amino-(phosphonoamino)methylidene]amino]pentanoic acid	Amino acids and derivatives	Amino acids and derivatives
Batimastat	Benzene and substituted derivatives	Benzene and substituted derivatives
Allyl cyclohexanebutyrate	Organic acids	Organic acids
Isopropyl methyl sulfide	Alcohol and amines	Alcohols
Gibberellin A37	Organic acids	Organic acids
Geranial	Others	Aldehyde compounds
Valproic acid	Organic acids	Organic acids
1-Piperazinecarboxamide, N-phenyl-4-(3-phenyl-1,2,4-thiadiazol-5-yl)-	Alcohol and amines	Amines
Gln-Asp	Amino acids and derivatives	Amino acids and derivatives
2-Amino-2-deoxymannose	Nucleotides and derivatives	Nucleotides and derivatives
N-hexanoylsphingosine	SL	Cer
Prolylarginine	Amino acids and derivatives	Amino acids and derivatives
Midodrine	Benzene and substituted derivatives	Benzene and substituted derivatives
Triacetin	Others	Lactones
Methyl oleate	FA	Others
Phosphoadenosine phosphosulfate	Nucleotides and derivatives	Nucleotides and derivatives
alpha-Eleostearic acid	Lipids	Free fatty acids
Cotylenin F	Heterocyclic compounds	Heterocyclic compounds
eicosa-5Z,8Z,14Z-trienoic acid	Lipids	Free fatty acids
Pyrimidine-2-carboxylic acid	Nucleotides and derivatives	Nucleotides and derivatives
3-Deoxyestrone	Others	Ketone compounds
(1R,2R,4S)-p-Menthane-1,2,8-triol 8-glucoside	Alcohol and amines	Alcohols
Ethylazine	Alcohol and amines	Polyamines
Indeloxazine	Benzene and substituted derivatives	Benzene and substituted derivatives
Ala-leu-ala-leu	Amino acids and derivatives	Amino acids and derivatives
His-Ile	Amino acids and derivatives	Amino acids and derivatives
1,2,4,5-Tetraazaspiro[5.5]undecane-3-thione	Others	Ketone compounds
O-Arachidonoyl Ethanolamine	FA	Others
n-(alpha-Linolenoyl) tyrosine	Amino acids and derivatives	Amino acids and derivatives
Noladin ether	GL	MG
Sterekunthal A	Benzene and substituted derivatives	Benzene and substituted derivatives
Pyridoxal	Others	Vitamin
Cyanidin 3-(6''-succinyl-glucoside)	Flavonoids	Anthocyanidins
Levosimendan	Benzene and substituted derivatives	Benzene and substituted derivatives
Pentanamide	FA	Others
Fragransol C	Lignans and Coumarins	Lignans
1-Phenylethanol	Phenolic acids	Phenolic acids
2,6,6-Trimethyl-2-cyclohexene-1,4-dione	Others	Ketone compounds
Paraxazone	Alcohol and amines	Amines
[(4,5-diphenyl-4H-1,2,4-triazol-3-yl)thio]acetic acid	Organic acids	Organic acids
(+)-threo-2-Amino-3,4-dihydroxybutanoic acid	Organic acids	Organic acids
Lucidine B	Heterocyclic compounds	Heterocyclic compounds
3-Phosphoglyceric acid	Others	Saccharides
3-Hydroxy-4-aminopyridine sulfate	Benzene and substituted derivatives	Benzene and substituted derivatives
Docosyl acetate	FA	Others
D-xylulose	Others	Saccharides
Gibberellin A7	Organic acids	Organic acids
Salbutamol	Benzene and substituted derivatives	Benzene and substituted derivatives
Farnesol	Alcohol and amines	Alcohols
Cinnarizine	Benzene and substituted derivatives	Benzene and substituted derivatives
1-Ethynylcyclohexylamine	Alcohol and amines	Amines
1-hexadecanoyl-2-(5Z,8Z,11Z,14Z-eicosatetraenoyl)-sn-glycero-3-phosphoethanolamine	GP	PE
Topiramate	Heterocyclic compounds	Heterocyclic compounds
Ile-Arg	Amino acids and derivatives	Amino acids and derivatives
a-L-Fucopyranosyl-(1->2)-b-D-galactopyranosyl-(1->2)-D-xylose	Others	Saccharides
Furo(2,3-b)quinolin-4(9H)-one, 6,8-dimethoxy-9-methyl-	Others	Ketone compounds
5-Isopropylbicyclo[3.1.0]hexan-2-one	Others	Ketone compounds
Norcyclobenzaprine	Benzene and substituted derivatives	Benzene and substituted derivatives
Cyclopassifloside I	Terpenoids	Triterpene Saponin
2-Hydroxy-3-((1-hydroxy-2-methylpropan-2-yl)amino)propane-1-sulfonic acid	Organic acids	Organic acids
[1-(4-Hydroxyphenoxy)-1-phosphonoethyl]phosphonic acid	Organic acids	Organic acids
Vertine	Others	Ketone compounds
Moracin G	Phenolic acids	Phenolic acids
1-(Furan-2-ylmethyl)piperidin-4-amine	Alcohol and amines	Amines
[8]-Paradol	Phenolic acids	Phenolic acids
2-Hydroxyethyl salicylate	Benzene and substituted derivatives	Benzene and substituted derivatives
Epothilone A	Others	Ketone compounds
4-O-alpha-D-Glucopyranosylmoranoline	Alcohol and amines	Alcohols
5-Phenyl-1-pentanol	Lipids	Free fatty acids
Bipindoside	Heterocyclic compounds	Heterocyclic compounds
N-Nitrosodiphenylamine	Benzene and substituted derivatives	Benzene and substituted derivatives
Methyl 2-octynoate	FA	Others
Phorbol caprate, tiglate	Terpenoids	Ditepenoids
2-Amino-6-methyl-4,5,6,7-tetrahydro-1-benzothiophene-3-carboxamide	Alcohol and amines	Amines
Adonitoxin	Steroids	Steroid
2-Methoxy-4-vinylphenol	Phenolic acids	Phenolic acids
7-Methoxycoumarin	Lignans and Coumarins	Coumarins
Diglycidyl-resorcinol	Benzene and substituted derivatives	Benzene and substituted derivatives
(2S)-2-amino-4-phosphonobutanoic acid	Organic acids	Organic acids
(3S,8S,9R,10R,13R,14S,17R)-17-[(2R)-5,6-dihydroxy-6-methylheptan-2-yl]-3-hydroxy-4,4,9,13,14-pentamethyl-1,2,3,7,8,10,12,15,16,17-decahydrocyclopenta[a]phenanthren-11-one	Others	Ketone compounds
R-1 Methanandamide Phosphate	Alcohol and amines	Amines
(Z)-Ethene-1,2-diol	Alcohol and amines	Alcohols
(+)-alpha-Viniferin	Others	Stilbene
Tetradecanal	FA	Others
4-Ethyl-2-methoxyphenol	Phenolic acids	Phenolic acids
trans-3-Hexen-1-ol	Alcohol and amines	Alcohols
1-Phenyl-2-(pyrrolidin-1-yl)heptan-1-one	Others	Ketone compounds
protoveratrine A	Alkaloids	Steroid alkaloids
11(S)-Hede	Lipids	Free fatty acids
2-(4-Nitrophenyl)acetohydrazide	Benzene and substituted derivatives	Benzene and substituted derivatives
Azalein	Flavonoids	Flavonols
Dinobuton	Benzene and substituted derivatives	Benzene and substituted derivatives
Azafrin	Organic acids	Organic acids
Chalcone	Flavonoids	Chalcones
Thalicoside A	Terpenoids	Triterpene
3-Sulfamoylbenzoic acid	Benzene and substituted derivatives	Benzene and substituted derivatives
2-Hydroxydecanedioic acid	Organic acids	Organic acids
(2S,3S,4S,5S)-2-(Hydroxymethyl)-5-(4-hydroxyphenyl)pyrrolidine-3,4-diol	Alcohol and amines	Alcohols
Creatinolfosfate	Organic acids	Organic acids
5-O-Methylvisammioside	Others	Chromone
phosphoribosyl-ATP	Nucleotides and derivatives	Nucleotides and derivatives
4'-Methoxychalcone	Flavonoids	Chalcones
3-(3-methylbut-2-en-1-yl)-3H-purin-6-amine	Heterocyclic compounds	Heterocyclic compounds
N-(1-phenylethyl)prop-2-en-1-amine	Alcohol and amines	Amines
Tripelennamine	Benzene and substituted derivatives	Benzene and substituted derivatives
JWH 122 N-(4-hydroxypentyl)	Others	Lactones
3-(dimethylamino)-N-(3-(4-hydroxybenzamido)-4-methylphenyl)benzamide	Benzene and substituted derivatives	Benzene and substituted derivatives
1-(3-Hydroxy-5-methyl-2-thienyl)ethanone	Others	Ketone compounds
Dihydrodaidzein	Flavonoids	Isoflavones
Tussilagine	Heterocyclic compounds	Heterocyclic compounds
2-Mercaptonicotinonitrile	Heterocyclic compounds	Heterocyclic compounds
15(S)-Hede	Lipids	Free fatty acids
Pyrene-4,5-oxide	Benzene and substituted derivatives	Benzene and substituted derivatives
2-Deoxy-2-Acetamido-Beta-D-Galactose-4-Sulfate	Organic acids	Organic acids
Quinelorane	Heterocyclic compounds	Heterocyclic compounds
Pyridinium, 1-methyl-3-(1-methyl-5-oxo-2-pyrrolidinyl)-, (S)-	Others	Ketone compounds
Salmeterol	Benzene and substituted derivatives	Benzene and substituted derivatives
3-(Indol-3-yl)pyruvate	Others	Lactones
N(6),N(6)-Dimethyl-L-lysine	Amino acids and derivatives	Amino acids and derivatives
Vulgarin	Terpenoids	Sesquiterpenoids
[(1S,5S,6S,9S,11R,12S,13S,14R,15R)-6-(Furan-3-yl)-14-hydroxy-5,12,16,16-tetramethyl-8,21-dioxo-7,10,17-trioxahexacyclo[13.3.3.01,15.02,12.05,11.09,11]henicos-19-en-13-yl] 3-methylbutanoate	Lipids	Free fatty acids
Macarpine	Alkaloids	Alkaloids
4-(Dimethylamino)-n-[7-(hydroxyamino)-7-oxoheptyl]benzamide	Benzene and substituted derivatives	Benzene and substituted derivatives
4-oxo 2-Nonenal-d3	Others	Aldehyde compounds
[(2R,4aR,5S,8aS)-1,1,4a-trimethyl-6-methylidene-5-[(2-oxochromen-7-yl)oxymethyl]-3,4,5,7,8,8a-hexahydro-2H-naphthalen-2-yl] acetate	Others	Lactones
N-Acetyl-L-citrulline	Amino acids and derivatives	Amino acids and derivatives
Prosulfocarb	Benzene and substituted derivatives	Benzene and substituted derivatives
2-(4-Phenyl-1,3-thiazol-2-yl)acetamide	Alcohol and amines	Amines
[(2S,3R,4S,5S,6R)-4,5-dihydroxy-6-(hydroxymethyl)-2-(4-hydroxyphenoxy)oxan-3-yl] (E)-3-(3,4-dihydroxyphenyl)prop-2-enoate	Others	Lactones
Felbamate	Benzene and substituted derivatives	Benzene and substituted derivatives
Hydrazinecarbothioamide, 2-formyl-N-phenyl-	Benzene and substituted derivatives	Benzene and substituted derivatives
Benzyl cinnamate	Benzene and substituted derivatives	Benzene and substituted derivatives
28-Homobrassinolide	Others	Lactones
Phthalylsulfathiazole	Alkaloids	Alkaloids
Ser-Leu	Amino acids and derivatives	Amino acids and derivatives
2-[[3,12-dihydroxy-17-(2-methoxy-6-methylhept-5-en-2-yl)-4,4,8,10,14-pentamethyl-2,3,5,6,7,9,11,12,13,15,16,17-dodecahydro-1H-cyclopenta[a]phenanthren-6-yl]oxy]-6-(hydroxymethyl)oxane-3,4,5-triol	Terpenoids	Triterpene Saponin
D-Arabinose-5-phosphate	Others	Saccharides
Butyric acid	Organic acids	Organic acids
Cucumopine	Organic acids	Organic acids
L-Lysine, glycyl-L-valyl-	Amino acids and derivatives	Amino acids and derivatives
2-(5-methylfuran-2-yl)-1H-1,3-benzodiazole	Benzene and substituted derivatives	Benzene and substituted derivatives
Gambogenic Acid	Organic acids	Organic acids
Tetracosanal	FA	Others
Depramine	Heterocyclic compounds	Heterocyclic compounds
Oxazole-4-carboxylic acid	Organic acids	Organic acids
L-alpha-Aminobutyric acid	Amino acids and derivatives	Amino acids and derivatives
4-allyl-5-methyl-4H-1,2,4-triazole-3-thiol	Heterocyclic compounds	Heterocyclic compounds
Serylproline	Amino acids and derivatives	Amino acids and derivatives
alpha-Methyldopa-3-0-sulfate	Organic acids	Organic acids
Oleamide	Lipids	Free fatty acids
NCGC00384912-01_C38H61NO9_(3beta,9xi,16alpha)-3-[(2-Acetamido-2-deoxy-beta-D-glucopyranosyl)oxy]-16-hydroxyolean-12-en-28-oic acid	Organic acids	Organic acids
1-(Methylthio)-2-butanone	Others	Ketone compounds
Isopalmitic acid	Lipids	Free fatty acids
Varespladib	Benzene and substituted derivatives	Benzene and substituted derivatives
5'-Amino-2,3'-bithiophene-4'-carboxamide	Alcohol and amines	Amines
2-Amino-3-hydroxyoctadec-4-en-1-yl 2-(trimethylazaniumyl)ethyl phosphate	Organic acids	Organic acids
N-Acetyldehydroanonaine	Alkaloids	Alkaloids
Goshonoside F5	Benzene and substituted derivatives	Benzene and substituted derivatives
N-Nitroethylenediamine	Heterocyclic compounds	Heterocyclic compounds
(3S,6S)-3,6-Diisopropylpiperazine-2,5-dione	Others	Ketone compounds
Dehydroaporheine	Alkaloids	Aporphine alkaloids
L-Tyrosyl-L-serine	Amino acids and derivatives	Amino acids and derivatives
Ethyl 4-(benzoylcarbamothioylamino)benzoate	Benzene and substituted derivatives	Benzene and substituted derivatives
Ethyl [(5-ethyl-1H-1,2,4-triazol-3-yl)sulfanyl]acetate	Others	Lactones
N-octanoylsphingosine 1-phosphate	Organic acids	Organic acids
Retapamulin	Terpenoids	Ditepenoids
(2-Naphthylthio)acetic acid	Benzene and substituted derivatives	Benzene and substituted derivatives
3-Methyl-5-pentyl-2-furannonanoic acid	Organic acids	Organic acids
Picras-2-en-1-one, 11,13,16-trihydroxy-2,12-dimethoxy-, (11alpha,12beta)-	Terpenoids	Ditepenoids
Pseudosmilagenin	Steroids	Steroid
2-Pyrimidinemethanamine	Nucleotides and derivatives	Nucleotides and derivatives
Heliotrine	Alkaloids	Pyrrole alkaloids
[10]-Paradol	Phenolic acids	Phenolic acids
Methylthiomethylmercaptan	Others	Hydrocarbon derivatives
N-Lactoyl ethanolamine	Alcohol and amines	Amines
Menthone	Terpenoids	Monoterpenoids
Azacitidine	Heterocyclic compounds	Heterocyclic compounds
Norlichexanthone	Flavonoids	Other Flavonoids
(4,4a-dimethyl-7-oxo-6-propan-2-ylidene-2,3,4,5,8,8a-hexahydro-1H-naphthalen-2-yl) (E)-3-methylsulfanylprop-2-enoate	Terpenoids	Sesquiterpenoids
4H-3,1-Benzothiazin-4-one, 2-amino-	Benzene and substituted derivatives	Benzene and substituted derivatives
Dehydroabietic acid	Terpenoids	Ditepenoids
alpha-Asarone	Phenolic acids	Phenolic acids
Rengyoxide	Others	Others
Acrylamide	Alcohol and amines	Amines
Prenol	Alcohol and amines	Alcohols
1-(Thien-2-ylcarbonyl)piperazine	Heterocyclic compounds	Heterocyclic compounds
Creatinol sulfate	Others	Others
Alfuzosin	Heterocyclic compounds	Heterocyclic compounds
alpha-Eucaine	Benzene and substituted derivatives	Benzene and substituted derivatives
Isatin	Alkaloids	Plumerane
2-Phenylphenol	Phenolic acids	Phenolic acids
N-Phenethylcinnamamide	Alcohol and amines	Amines
(2R,5R,7R,8E,10E,12R,14S,16R,19R,20S,27S,28S,29R,32R,33R,35R)-14-[(2S,3R,4R)-2,3-Dihydroxy-4-methyloxan-2-yl]-28-hydroxy-5,7,9,19,29-pentamethyl-18,31-dioxo-13,17,38,39,40,41,42,43-octaoxaoctacyclo[31.4.1.11,35.12,5.120,24.124,27.129,32.012,16]tritetraconta-8,10-diene-35-carboxylic acid	GP	PE
Hydroxypyruvic acid	Organic acids	Organic acids
Malyngolide	FA	Others
10-Pahsa	Lipids	Free fatty acids
2-Hydroxy-2-methylbutyric acid	Organic acids	Organic acids
5-Methylcytidine	Nucleotides and derivatives	Nucleotides and derivatives
Esculetin	Lignans and Coumarins	Coumarins
Uric acid	Nucleotides and derivatives	Nucleotides and derivatives
O-Methylshikoccin	Terpenoids	Ditepenoids
N-Acetyl-L-tryptophanamide	Alcohol and amines	Amines
Nb-p-Coumaroyltryptamine	Tryptamines,Cholines,Pigments	Tryptamines
Ala-Ala-Tyr	Amino acids and derivatives	Amino acids and derivatives
2-[2-(1H-imidazol-2-yl)ethyl]-1H-isoindole-1,3(2H)-dione	Alkaloids	Plumerane
Muscapurpurin	Heterocyclic compounds	Heterocyclic compounds
DNP-beta-alanine	Benzene and substituted derivatives	Benzene and substituted derivatives
S-methyl-5-thio-alpha-D-ribose 1-phosphate	Organic acids	Organic acids
gamma-D-Glutamylglycine	Amino acids and derivatives	Amino acids and derivatives
1-Phenyl-3-[(S)-1-benzyl-2-hydroxyethyl]urea	Benzene and substituted derivatives	Benzene and substituted derivatives
3-(tert-Butoxycarbonylamino)pyrrolidine	Heterocyclic compounds	Heterocyclic compounds
(+/-)-High Proline	Amino acids and derivatives	Amino acids and derivatives
7-Methoxy-5-prenyloxycoumarin	Lignans and Coumarins	Coumarins
1-(2,5-Dimethylphenoxy)-3-(morpholin-4-yl)propan-2-ol	Phenolic acids	Phenolic acids
Digitalin	Steroids	Steroid
[6]-Gingerdione	Phenolic acids	Phenolic acids
1,3-Diazaspiro[4.4]nonane-2,4-dione	Others	Ketone compounds
H-Gly-ala-phe-OH	Amino acids and derivatives	Amino acids and derivatives
Isonicotinic acid	Others	Vitamin
kuwanon Q	Flavonoids	Other Flavonoids
11-Hydroxy-9-tridecenoic acid	Lipids	Free fatty acids
Betulafolienetriol	Alcohol and amines	Alcohols
(E)-6,10-Dimethyl-9-methylene-5-undecen-2-one	Others	Ketone compounds
1-(1H-Indol-3-yl)butan-1-one	Others	Ketone compounds
Tamsulosin	Benzene and substituted derivatives	Benzene and substituted derivatives
Valylcysteine	Amino acids and derivatives	Amino acids and derivatives
4,5-Dihydropiperlonguminine	Alkaloids	Alkaloids
Benzoic acid, 2-hydroxy-4-((2-hydroxy-4-methoxy-3,6-dimethylbenzoyl)oxy)-3,6-dimethyl-	Organic acids	Organic acids
Obscurolide A1	Benzene and substituted derivatives	Benzene and substituted derivatives
2,6-Di-tert-butyl-P-benzoquinone	Quinones	Quinones
Xylobiose	Others	Saccharides
Phenylalanyllysine	Amino acids and derivatives	Amino acids and derivatives
2-((2-(4-Pyridyl)methyl)thio)benzimidazole	Benzene and substituted derivatives	Benzene and substituted derivatives
13-Hydroxy-9-methoxy-10-oxo-11-octadecenoic acid	Lipids	Free fatty acids
Benzenesulfonamide, 4-methyl-N-(phenylsulfonyl)-	Benzene and substituted derivatives	Benzene and substituted derivatives
4-Methylpiperidine-1-carboximidamide	Alcohol and amines	Amines
1-(1-methyl-1H-pyrrol-2-yl)-N-(pyridin-4-ylmethyl)methanamine	Alcohol and amines	Amines
Plakortic acid	Organic acids	Organic acids
Chanoclavine	Alkaloids	Alkaloids
2-Aminobenzothiazole-6-carbonitrile	Benzene and substituted derivatives	Benzene and substituted derivatives
Quipazine maleate	Benzene and substituted derivatives	Benzene and substituted derivatives
2-(1-adamantyl)-N-hydroxyacetamide	Alcohol and amines	Amines
2,3-Diaminopropionic acid	Organic acids	Organic acids
Pentadecanal	FA	Others
Dehydrocorydaline	Alkaloids	Isoquinoline alkaloids
(R)-dihydrolipoic acid	Organic acids	Organic acids
Notoginsenoside R9	Terpenoids	Triterpene Saponin
m-Cresol	Phenolic acids	Phenolic acids
1-Hexanol	Alcohol and amines	Alcohols
N1-(2-aminophenyl)-N8-phenyloctanediamide	Benzene and substituted derivatives	Benzene and substituted derivatives
2-Pyrimidin-2-yl-propionic acid	Heterocyclic compounds	Heterocyclic compounds
Arcaine	Alcohol and amines	Polyamines
Lansiol	Alcohol and amines	Alcohols
Ganoderiol G	Others	Ketone compounds
Baptifoline	Alkaloids	Alkaloids
Cicutoxin	Alcohol and amines	Alcohols
Procaine	Benzene and substituted derivatives	Benzene and substituted derivatives
Cephaeline	Benzene and substituted derivatives	Benzene and substituted derivatives
2-Acetyl-5-methylfuran	Others	Others
Ginsenoyne A linoleate	Others	Lactones
Curculigoside	Phenolic acids	Phenolic acids
Veliparib	Alcohol and amines	Amines
(3S,4S)-5-[(3S,4S)-4,10-dihydroxy-7,9-dimethoxy-3-methyl-3,4-dihydro-1H-benzo[g]isochromen-5-yl]-7,9-dimethoxy-3-methyl-3,4-dihydro-1H-benzo[g]isochromene-4,10-diol	Lignans and Coumarins	Lignans
5,5-Dimethyl-3-(4-nitrobenzyl)imidazolidine-2,4-dione	Benzene and substituted derivatives	Benzene and substituted derivatives
1,2,3,5,6,8-Hexathionane	Others	Others
(3-Aminophenyl)(3,4-dimethylphenyl)methanone	Benzene and substituted derivatives	Benzene and substituted derivatives
2-Pentadecanone	Others	Ketone compounds
Pipazethate	Others	Lactones
2-((1H-benzo[d]imidazol-2-yl)thio)-N,N-dimethylethanamine	Benzene and substituted derivatives	Benzene and substituted derivatives
(1-Hydroxycyclohexyl)acetic acid	Organic acids	Organic acids
Etofylline	Alkaloids	Alkaloids
3-amino-N-[2-(morpholin-4-yl)ethyl]benzamide	Benzene and substituted derivatives	Benzene and substituted derivatives
Val-Gln	Amino acids and derivatives	Amino acids and derivatives
6-Hydroxyluteolin	Flavonoids	Flavones
7-Hydroxycadalene	Others	Hydrocarbon derivatives
Dibenzyl N,N-diisopropylphosphoramidite	Benzene and substituted derivatives	Benzene and substituted derivatives
1-(Butylamino)-3-phenoxypropan-2-ol	Phenolic acids	Phenolic acids
Cysteamine	Heterocyclic compounds	Heterocyclic compounds
Neoacrimarine E	Alcohol and amines	Amines
h-d-Tyr-otbu	Benzene and substituted derivatives	Benzene and substituted derivatives
Isovalerylalanine	Amino acids and derivatives	Amino acids and derivatives
Alchorneine	Alkaloids	Alkaloids
Leurosine	Alkaloids	Plumerane
(4-Aminopiperidin-1-yl)(4-methoxyphenyl)methanone	Benzene and substituted derivatives	Benzene and substituted derivatives
Balagyptin	Steroids	Steroid
1,3,5-Trithiane	Heterocyclic compounds	Heterocyclic compounds
Alchornine	Heterocyclic compounds	Heterocyclic compounds
moracin I	Phenolic acids	Phenolic acids
S-Acetyl dihydroasparagusic acid	Lipids	Free fatty acids
Methyl Piperazine-2-carboxylate	Organic acids	Organic acids
5-Methyl-5-propylimidazolidine-2,4-dione	Others	Ketone compounds
Isoacoramone	Others	Ketone compounds
3-Indoleacetonitrile	Alkaloids	Plumerane
6,7-Dimethoxy-2-methyl-3,4-dihydroisoquinolinium	Heterocyclic compounds	Heterocyclic compounds
Benzotriazol-1-ylmethyl-(4-methyl-pyridin-2-yl)-amine	Alcohol and amines	Amines
N,N-Bis(2-hydroxyethyl)-2-aminoethanesulfonic acid	Organic acids	Organic acids
3-Methyl-5-propyl-2-furannonanoic acid	Organic acids	Organic acids
Salicylanilide	Benzene and substituted derivatives	Benzene and substituted derivatives
Lys-Gly-Lys	Amino acids and derivatives	Amino acids and derivatives
Austalide A	Heterocyclic compounds	Heterocyclic compounds
Oleoyl oxazolopyridine	Heterocyclic compounds	Heterocyclic compounds
Trp-tyr	Amino acids and derivatives	Amino acids and derivatives
1-(Furan-2-ylmethyl)-3-(3-nitrophenyl)urea	Benzene and substituted derivatives	Benzene and substituted derivatives
Solanesyl-PP	Terpenoids	Terpene
(1a,5b,6a)-7-Protoilludene-1,5,6,14-tetrol 14-(2,4-dihydroxy-6-methylbenzoic acid)	Benzene and substituted derivatives	Benzene and substituted derivatives
Leu-Gln-Trp	Amino acids and derivatives	Amino acids and derivatives
Aridanin	Alcohol and amines	Amines
2-(4-(tert-butyl)phenyl)-1H-benzo[d]imidazole	Benzene and substituted derivatives	Benzene and substituted derivatives
Jesaconine	Alkaloids	Terpenoid alkaloids
(S)-2-Hydrazino-3-(4-hydroxy-3-methoxyphenyl)-2-methylpropionic acid	Organic acids	Organic acids
Iprovalicarb	Benzene and substituted derivatives	Benzene and substituted derivatives
Hispanolone	Terpenoids	Ditepenoids
Suloctidil	Benzene and substituted derivatives	Benzene and substituted derivatives
Oxeladin	Benzene and substituted derivatives	Benzene and substituted derivatives
Beta-Leucine	Amino acids and derivatives	Amino acids and derivatives
Batatasin IV	Phenolic acids	Phenolic acids
FAA(17:1)	Phenolic acids	Phenolic acids
1H-Indole-3-carboxamide, 7-methoxy-1-[2-(4-morpholinyl)ethyl]-N-[(1S,2S,4R)-1,3,3-trimethylbicyclo[2.2.1]hept-2-yl]-	Alcohol and amines	Amines
Deterrol stearate	Others	Lactones
Alprenolol	Phenolic acids	Phenolic acids
Phorbol 12-myristate 13-acetate	Heterocyclic compounds	Heterocyclic compounds
Propanoylagmatine	Alcohol and amines	Polyamines
Protostephanine	Phenolic acids	Phenolic acids
(Sulfooxy)acetic acid	Organic acids	Organic acids
Mefenamic acid	Benzene and substituted derivatives	Benzene and substituted derivatives
Nemertelline	Alcohol and amines	Amines
1-(4-Isopropylphenyl)-5-oxopyrrolidine-3-carboxylic acid	Organic acids	Organic acids
Hydroxy-gamma-Sanshool	Alkaloids	Alkaloids
Gly-Phe-Gly	Amino acids and derivatives	Amino acids and derivatives
2-Amino-4,5-dimethoxybenzonitrile	Benzene and substituted derivatives	Benzene and substituted derivatives
2-Hydroxy-3-nitropropanoic acid	Organic acids	Organic acids
Ethyl(1-phenylbutan-2-yl)amine	Benzene and substituted derivatives	Benzene and substituted derivatives
1-[(2E,4E)-2,4-dodecadienoyl]pyrrolidine	Alkaloids	Alkaloids
Homocapsaicin	Phenolic acids	Phenolic acids
Tridihexethyl	Benzene and substituted derivatives	Benzene and substituted derivatives
3-(3-dimethylaminopropyl)-4-hydroxy-N-(4-pyridin-4-ylphenyl)benzamide	Alcohol and amines	Amines
O-Desmethylangolensin	Benzene and substituted derivatives	Benzene and substituted derivatives
Val-Lys	Amino acids and derivatives	Amino acids and derivatives
(3S,4R)-3-Benzyl-1-methylpiperidin-4-amine	Alcohol and amines	Amines
Phenyl acetate	Phenolic acids	Phenolic acids
3-(6-Amino-9h-purin-9-yl)propanoic acid	Organic acids	Organic acids
(E)-2,6-Dimethyl-2,5-heptadienoic acid	Lipids	Free fatty acids
N-Acetylhomopiperazine	Heterocyclic compounds	Heterocyclic compounds
Glycobismine A	Heterocyclic compounds	Heterocyclic compounds
Tribufos	Others	Lactones
6-O-Oleuropeoylsucrose	Others	Lactones
Cinnamodial	Others	Lactones
2',4-Dihydroxy-4',6'-dimethoxychalcone	Flavonoids	Chalcones
Butoctamide semisuccinate	Organic acids	Organic acids
3-Methylindole	Alkaloids	Plumerane
2-[(4-Methylbenzyl)sulfanyl]aniline	Benzene and substituted derivatives	Benzene and substituted derivatives
L-Lysine, L-valyl-L-valyl-	Amino acids and derivatives	Amino acids and derivatives
2-Nonanone	Others	Ketone compounds
Morachalcone A	Flavonoids	Chalcones
Urocanic acid	Organic acids	Organic acids
β-Alanine	Amino acids and derivatives	Amino acids and derivatives
Gyrophoric acid	Organic acids	Organic acids
Dl-Glyceraldehyde 3-Phosphate	Organic acids	Organic acids
2-Hydroxy-3-methylpentanoic acid	Organic acids	Organic acids
Gedunin	Terpenoids	Triterpene
(E,2Z)-4-Ethyl-2-hydroxyimino-5-nitro-hex-3-enamide	Alcohol and amines	Polyamines
Bis(2-ethylhexyl) sebacate	Organic acids	Organic acids
(10-Methoxy-1,4,14,19,19-pentamethyl-8,17-dioxo-2,7,18-trioxapentacyclo[11.9.0.03,11.05,9.014,20]docosa-3(11),4,9-trien-21-yl) acetate	Heterocyclic compounds	Heterocyclic compounds
Coronatine	Heterocyclic compounds	Heterocyclic compounds
5-Taurinomethyl-2-thiouridine	Nucleotides and derivatives	Nucleotides and derivatives
Glucobrassicin-1-Sulfonate	Others	Glucosinolates
6-{[(Cyclohexylamino)carbonyl]amino}hexanoic acid	Organic acids	Organic acids
[4-(2,5-Dimethyl-pyrrol-1-yl)-phenyl]-acetic acid	Organic acids	Organic acids
Indolocarbazole nitrogen derivative	Others	Ketone compounds
andilesin A	Others	Ketone compounds
Buspirone	Others	Ketone compounds
5,6-Epoxy-5,6-dihydro-10'-apo-b,y-carotene-3,10'-diol	Alcohol and amines	Alcohols
(3R)-3-{[6-(4-methylphenyl)pyridin-3-yl]oxy}-1-azabicyclo[2.2.2]octane	Alkaloids	Pyridine alkaloids
1,2,3,6-Tetrahydro-1-nitroso-2,3'-bipyridine	Alkaloids	Pyridine alkaloids
(R)-2-Hydroxysterculic acid	Organic acids	Organic acids
2-Methylcholine	Alcohol and amines	Alcohols
Diheptylphosphinic acid	Organic acids	Organic acids
Uscharidin	Steroids	Cardiac glycoside
Levisoprenaline	Phenolic acids	Phenolic acids
1-Cyano-2-hydroxy-3-butene	Alcohol and amines	Alcohols
2-Methylthiophene	Heterocyclic compounds	Heterocyclic compounds
N-[1-(2-oxocyclohexyl)cyclohexyl]acetamide	Alcohol and amines	Amines
(Z)-2-Octen-1-ol	FA	Others
LPC(0:0/16:0)	Lipids	LPC
Amphibine A	Benzene and substituted derivatives	Benzene and substituted derivatives
2-Propenoic acid, 3-phenyl-, phenylmethyl ester	Benzene and substituted derivatives	Benzene and substituted derivatives
Ala-Ala-Ala	Amino acids and derivatives	Amino acids and derivatives
Camoensine	Heterocyclic compounds	Heterocyclic compounds
Thioacetic-acid-S-methyl-ester	Others	Lactones
4-Methylsulfinylbutyl Glucosinolate	Others	Glucosinolates
Norpropoxyphene carbinol	Alcohol and amines	Alcohols
4-[(2-Hydroxyethyl)sulfanyl]benzenesulfonamide	Benzene and substituted derivatives	Benzene and substituted derivatives
2-Heptadecanone	Others	Ketone compounds
15(S)-HPETE	Lipids	Free fatty acids
Ametoctradin	Heterocyclic compounds	Heterocyclic compounds
2-Ethyl-4-hydroxy-5-methyl-3(2H)-furanone	Others	Ketone compounds
Menaquinol-6	Alcohol and amines	Alcohols
1,3-Diazabicyclo[3.2.2]nonan-4-one	Others	Ketone compounds
Methasulfocarb	Benzene and substituted derivatives	Benzene and substituted derivatives
2-Ethyl-5-imino-1-cyclopenten-1-ol	Alcohol and amines	Alcohols
Acetylpseudotropine	Alkaloids	Tropan alkaloids
Kuraridinol	Flavonoids	Other Flavonoids
11-Hydroxyundecanoic acid	Organic acids	Organic acids
2-Hydroxyprop-2-enal	Others	Aldehyde compounds
2,3-Dihydro-2,3-dihydroxy-4-(4-methoxyphenyl)-1H-phenalen-1-one	Benzene and substituted derivatives	Benzene and substituted derivatives
4-(Dimethylamino)phenylalanine	Amino acids and derivatives	Amino acids and derivatives
Proxibutene	Others	Lactones
Thiocysteine	Amino acids and derivatives	Amino acids and derivatives
Butanal	Others	Aldehyde compounds
4-Hydroxymethylpyrazole	Heterocyclic compounds	Heterocyclic compounds
4-Methylhexanoic acid	Organic acids	Organic acids
17beta-Hydroxy-5alpha-androstan-3-one cyclohexanecarboxylate	Organic acids	Organic acids
Amixetrine	Benzene and substituted derivatives	Benzene and substituted derivatives
(+)-Rengyolone	Benzene and substituted derivatives	Benzene and substituted derivatives
[12]-Gingerol	Phenolic acids	Phenolic acids
(2-Methylbenzyl)(pyridin-4-ylmethyl)amine	Benzene and substituted derivatives	Benzene and substituted derivatives
2'-Deoxyadenosine-5'-diphosphate(dADP)	Nucleotides and derivatives	Nucleotides and derivatives
(2-Allyl-phenoxy)-acetic acid	Benzene and substituted derivatives	Benzene and substituted derivatives
N-[(3s,5s,7s)-Adamantan-1-yl]-1-(4-hydroxypentyl)-1H-indazole-3-carboxamide	Alkaloids	Plumerane
Geranylcitronellol	Alcohol and amines	Alcohols
Ethanethioic acid	Organic acids	Organic acids
Benzonatate	Benzene and substituted derivatives	Benzene and substituted derivatives
3'-deoxy-4-O-methylsappanol	Others	Alcohol compounds
2-[1-(Carboxymethyl)-3-methylcyclohexyl]acetic acid	Organic acids	Organic acids
Nupharamine	Alkaloids	Terpenoid alkaloids
Metabutethamine	Benzene and substituted derivatives	Benzene and substituted derivatives
4,17alpha-Dimethyl-4-aza-5-androsten-17beta-ol-3-one	Others	Ketone compounds
N-(2,4-Dinitrophenyl)glycine	Benzene and substituted derivatives	Benzene and substituted derivatives
(2R)-3-sulfanyl-2-[(2E,6E,10E)-3,7,11,15-tetramethylhexadeca-2,6,10,14-tetraenamido]propanoic acid	Alcohol and amines	Amines
Tanshinone IIA	Quinones	PhenAnthraquinones
2,6-Dimethylpyridine	Alkaloids	Pyridine alkaloids
(Nitrilotris(methylene))triphosphonic acid	Organic acids	Organic acids
Potassium acetate	Organic acids	Organic acids
15-keto-PGF1alpha	Lipids	Free fatty acids
Arg-Val-Ser-Leu-Asp	Amino acids and derivatives	Amino acids and derivatives
Ala-Phe-Gln-Lys	Amino acids and derivatives	Amino acids and derivatives
His-Ile-Arg-Glu	Amino acids and derivatives	Amino acids and derivatives
Isoleucylleucine	Amino acids and derivatives	Amino acids and derivatives
Asp-Leu-Lys	Amino acids and derivatives	Amino acids and derivatives
Tyr-Phe-Asp-Arg	Amino acids and derivatives	Amino acids and derivatives
Tyr-Phe-Glu-Lys	Amino acids and derivatives	Amino acids and derivatives
Gln-Leu-Glu-Lys	Amino acids and derivatives	Amino acids and derivatives
Ser-Arg-Glu-Val-Ser	Amino acids and derivatives	Amino acids and derivatives
Asn-Asp-Glu-Arg	Amino acids and derivatives	Amino acids and derivatives
Arg-Ser-Ser	Amino acids and derivatives	Amino acids and derivatives
Arg-Thr-Ile	Amino acids and derivatives	Amino acids and derivatives
Glu-Tyr-Asn-Lys	Amino acids and derivatives	Amino acids and derivatives
Gln-Ser-Tyr-Phe-Val	Amino acids and derivatives	Amino acids and derivatives
Ile-Asp-Val-Glu	Amino acids and derivatives	Amino acids and derivatives
Asp-Phe-Val-Glu	Amino acids and derivatives	Amino acids and derivatives
Glu-Tyr-Ile-Glu	Amino acids and derivatives	Amino acids and derivatives
Phe-Lys-Glu-Ala-Phe	Amino acids and derivatives	Amino acids and derivatives
Lys-Ala-Thr-Glu-His	Amino acids and derivatives	Amino acids and derivatives
His-Glu-Gln-Lys	Amino acids and derivatives	Amino acids and derivatives
Gly-Arg-Val	Amino acids and derivatives	Amino acids and derivatives
Val-Gly-Asp-Asp-Ile	Amino acids and derivatives	Amino acids and derivatives
Phe-Tyr-Val-Lys	Amino acids and derivatives	Amino acids and derivatives
Tyr-Thr-Phe-Lys-Asn	Amino acids and derivatives	Amino acids and derivatives
His-Val-Thr-Glu-Glu	Amino acids and derivatives	Amino acids and derivatives
Ala-Arg-Asp-Pro-Val	Amino acids and derivatives	Amino acids and derivatives
Asp-Leu-Arg	Amino acids and derivatives	Amino acids and derivatives
Val-Asp-Pro-Val-Asn	Amino acids and derivatives	Amino acids and derivatives
Tyr-Val-Tyr-Lys-Val	Amino acids and derivatives	Amino acids and derivatives
Val-Asn-His-Val-Thr	Amino acids and derivatives	Amino acids and derivatives
Glu-Phe-Leu-Val-Met	Amino acids and derivatives	Amino acids and derivatives
Arg-Leu-Leu-Asn-Leu	Amino acids and derivatives	Amino acids and derivatives
Glu-Pro-Arg	Amino acids and derivatives	Amino acids and derivatives
Asp-Arg-Tyr	Amino acids and derivatives	Amino acids and derivatives
Gly-Arg-Ser-Asp-Asp	Amino acids and derivatives	Amino acids and derivatives
Lys-Leu-Gly-Gln-Ser	Amino acids and derivatives	Amino acids and derivatives
Ser-Gln-Tyr-Lys	Amino acids and derivatives	Amino acids and derivatives
Pentylone	Benzene and substituted derivatives	Benzene and substituted derivatives
Leu-Glu-Val-Val-Lys	Amino acids and derivatives	Amino acids and derivatives
Asn-Arg-Glu-Ser-Leu	Amino acids and derivatives	Amino acids and derivatives
Ile-Asn-Val-Asp-Tyr	Amino acids and derivatives	Amino acids and derivatives
Leu-Tyr-Phe-Lys	Amino acids and derivatives	Amino acids and derivatives
Val-Ala-Gly-Val-Ala	Amino acids and derivatives	Amino acids and derivatives
Asn-Val-Asp-Glu-Val	Amino acids and derivatives	Amino acids and derivatives
Phe-Leu-Glu-Lys-Asp	Amino acids and derivatives	Amino acids and derivatives
Gly-Pro-Val-Asp-His	Amino acids and derivatives	Amino acids and derivatives
3-Palmitoyl-sn-glycerol	GL	MG
Asn-Lys-Arg-Asp	Amino acids and derivatives	Amino acids and derivatives
Thr-Arg-Gly-Glu-Val	Amino acids and derivatives	Amino acids and derivatives
Val-Tyr-Ser-Lys	Amino acids and derivatives	Amino acids and derivatives
Asp-Asn-Phe-Lys-Ala	Amino acids and derivatives	Amino acids and derivatives
His-Leu-Glu	Amino acids and derivatives	Amino acids and derivatives
Leu-Pro-Phe	Amino acids and derivatives	Amino acids and derivatives
Tyr-Glu-Asp-Tyr-Val	Amino acids and derivatives	Amino acids and derivatives
His-Leu-Ile-Arg	Amino acids and derivatives	Amino acids and derivatives
tropinone	Alkaloids	Tropan alkaloids
Thr-His-Leu-Val-Asp	Amino acids and derivatives	Amino acids and derivatives
Arg-Tyr-Thr-Glu	Amino acids and derivatives	Amino acids and derivatives
2E-Eicosenoic acid	FA	Others
Val-Glu-Arg-Gln-Val	Amino acids and derivatives	Amino acids and derivatives
Arg-Pro-Thr	Amino acids and derivatives	Amino acids and derivatives
Pro-Pro-Asp-Gln-Gln	Amino acids and derivatives	Amino acids and derivatives
Leu-Phe-Ala-Glu	Amino acids and derivatives	Amino acids and derivatives
Lys-Ile-Arg	Amino acids and derivatives	Amino acids and derivatives
His-Asn-Ile	Amino acids and derivatives	Amino acids and derivatives
Met-Glu-Arg	Amino acids and derivatives	Amino acids and derivatives
Leu-His-Ile-Asp	Amino acids and derivatives	Amino acids and derivatives
5,8,14-Eicosatrienoic acid, 11,12-dihydroxy-, (5Z,8Z,14Z)-	Lipids	Free fatty acids
Glu-Met-Leu-Val-Ala	Amino acids and derivatives	Amino acids and derivatives
Tyr-Pro-Ile	Amino acids and derivatives	Amino acids and derivatives
Ser-Pro-Thr-Phe-Leu	Amino acids and derivatives	Amino acids and derivatives
Asn-Ala-Glu-Val-Leu	Amino acids and derivatives	Amino acids and derivatives
Ile-Tyr-Lys-Ile-Arg	Amino acids and derivatives	Amino acids and derivatives
Ser-Gly-Ala-Asn-Phe	Amino acids and derivatives	Amino acids and derivatives
Glu-Phe-Tyr-Leu-Gly	Amino acids and derivatives	Amino acids and derivatives
Thr-Tyr-Glu-Lys-Tyr	Amino acids and derivatives	Amino acids and derivatives
Ser-Ala-Lys-Lys	Amino acids and derivatives	Amino acids and derivatives
1-(9Z-hexadecenoyl)-glycero-3-phosphoethanolamine	GP	LPE
Gln-Tyr-Trp	Amino acids and derivatives	Amino acids and derivatives
Ala-Glu-Phe-His-Phe	Amino acids and derivatives	Amino acids and derivatives
Arg-Thr-Lys-Arg	Amino acids and derivatives	Amino acids and derivatives
Leu-Asp-Glu-Lys	Amino acids and derivatives	Amino acids and derivatives
His-Ser-Lys	Amino acids and derivatives	Amino acids and derivatives
Phe-Glu-Ser-Phe-Gly	Amino acids and derivatives	Amino acids and derivatives
Pro-Gln-Leu	Amino acids and derivatives	Amino acids and derivatives
Tyr-Arg-Val	Amino acids and derivatives	Amino acids and derivatives
Ser-Asp-Glu	Amino acids and derivatives	Amino acids and derivatives
Emetan, 6',7',10,11-tetramethoxy-	Benzene and substituted derivatives	Benzene and substituted derivatives
Gly-Lys-Lys-Gln-Leu	Amino acids and derivatives	Amino acids and derivatives
Lys-Ala-Gln	Amino acids and derivatives	Amino acids and derivatives
Palmyrolide A	Others	Lactones
Ala-Pro-Ala-Pro-Lys	Amino acids and derivatives	Amino acids and derivatives
Leu-Thr-Thr-Glu-Glu	Amino acids and derivatives	Amino acids and derivatives
Ile-Glu-Leu-Lys	Amino acids and derivatives	Amino acids and derivatives
Pro-Asp-Thr-Gly-Ile	Amino acids and derivatives	Amino acids and derivatives
Lys-Gly-Gln-Lys-Val	Amino acids and derivatives	Amino acids and derivatives
Lys-Ile-Asn-Glu	Amino acids and derivatives	Amino acids and derivatives
Lys-Val-Asn-Val-Asp	Amino acids and derivatives	Amino acids and derivatives
Ile-Asp-Tyr	Amino acids and derivatives	Amino acids and derivatives
Asn-Gly-Pro-Val-Glu	Amino acids and derivatives	Amino acids and derivatives
Val-Glu-His-Asp	Amino acids and derivatives	Amino acids and derivatives
Asn-Val-Glu-Glu	Amino acids and derivatives	Amino acids and derivatives
Lys-Lys-Lys-Gln-Tyr	Amino acids and derivatives	Amino acids and derivatives
Val-Lys-Gly-His-Gly	Amino acids and derivatives	Amino acids and derivatives
Gly-Phe-Leu-Leu-Asp	Amino acids and derivatives	Amino acids and derivatives
Gln-Arg-Val-Met-Phe	Amino acids and derivatives	Amino acids and derivatives
Glu-Phe-Pro-Leu-Ser	Amino acids and derivatives	Amino acids and derivatives
Tyr-Ala-Leu-Asp	Amino acids and derivatives	Amino acids and derivatives
Tyr-Phe-Leu	Amino acids and derivatives	Amino acids and derivatives
Leu-Gly-Asp-Val-Ile	Amino acids and derivatives	Amino acids and derivatives
Asn-Gln-His-Arg	Amino acids and derivatives	Amino acids and derivatives
Gln-Leu-Ala-Pro-Ala	Amino acids and derivatives	Amino acids and derivatives
Lys-Tyr-Thr-Arg	Amino acids and derivatives	Amino acids and derivatives
Ser-Arg-Ile-Lys	Amino acids and derivatives	Amino acids and derivatives
Gly-Leu-Ser-Pro-Lys	Amino acids and derivatives	Amino acids and derivatives
Gln-Val-Gln	Amino acids and derivatives	Amino acids and derivatives
Ser-Val-Glu	Amino acids and derivatives	Amino acids and derivatives
Ile-Asn-Phe	Amino acids and derivatives	Amino acids and derivatives
Lys-Ser-Asp-Asp	Amino acids and derivatives	Amino acids and derivatives
(5Z,8Z,11Z,14S,15R)-14,15-dihydroxyicosa-5,8,11-trienoic acid?	Lipids	Free fatty acids
Glu-Tyr-Arg-Asp	Amino acids and derivatives	Amino acids and derivatives
1-(9Z-heptadecenoyl)-sn-glycero-3-phosphoethanolamine	GP	PE
Leu-Phe-Thr	Amino acids and derivatives	Amino acids and derivatives
Asp-Ile-Ile	Amino acids and derivatives	Amino acids and derivatives
Ser-Leu-Leu-Ser-Phe	Amino acids and derivatives	Amino acids and derivatives
Glu-Gly-Leu-Arg-Gln	Amino acids and derivatives	Amino acids and derivatives
Trp-Glu-Gln	Amino acids and derivatives	Amino acids and derivatives
Leu-Ser-His-Asp	Amino acids and derivatives	Amino acids and derivatives
Glu-Arg-His-Asp	Amino acids and derivatives	Amino acids and derivatives
4-Oxo-2-nonenal	Others	Aldehyde compounds
Thr-Arg-Cys	Amino acids and derivatives	Amino acids and derivatives
Asp-Arg-Val	Amino acids and derivatives	Amino acids and derivatives
Phe-Tyr-Lys-Arg	Amino acids and derivatives	Amino acids and derivatives
Met-Leu-Gly-Gln-Thr	Amino acids and derivatives	Amino acids and derivatives
Phe-Tyr-Ser-Lys	Amino acids and derivatives	Amino acids and derivatives
Gln-His-Phe-Arg	Amino acids and derivatives	Amino acids and derivatives
Ile-Glu-Lys	Amino acids and derivatives	Amino acids and derivatives
His-Thr-Trp	Amino acids and derivatives	Amino acids and derivatives
Arg-Asp-His-Asp	Amino acids and derivatives	Amino acids and derivatives
Lys-Lys-Leu-Phe-Tyr	Amino acids and derivatives	Amino acids and derivatives
Ser-Trp-Trp	Amino acids and derivatives	Amino acids and derivatives
Lys-Val-Asn	Amino acids and derivatives	Amino acids and derivatives
Asn-Gly-Glu-Val-Lys	Amino acids and derivatives	Amino acids and derivatives
Asn-Phe-Glu-Tyr-Ile	Amino acids and derivatives	Amino acids and derivatives
Ala-Asn-Arg-Val-Thr	Amino acids and derivatives	Amino acids and derivatives
Lys-Asp-Pro-Ala-Asp	Amino acids and derivatives	Amino acids and derivatives
Met-Lys-Asn-His-Leu	Amino acids and derivatives	Amino acids and derivatives
Val-Glu-Leu-Asp-Asn	Amino acids and derivatives	Amino acids and derivatives
Phe-Glu-Glu-Phe-Leu	Amino acids and derivatives	Amino acids and derivatives
Ile-Lys-Ala-Val-His	Amino acids and derivatives	Amino acids and derivatives
His-Ala-Val-Asp	Amino acids and derivatives	Amino acids and derivatives
Asp-Leu-Glu	Amino acids and derivatives	Amino acids and derivatives
Met-Pro-Glu	Amino acids and derivatives	Amino acids and derivatives
Lys-Asn-Ser-Asp	Amino acids and derivatives	Amino acids and derivatives
Val-Phe-Pro-Phe-Gln	Amino acids and derivatives	Amino acids and derivatives
Thr-Ile-Val-Arg	Amino acids and derivatives	Amino acids and derivatives
Asp-Gly-Lys-Ile-Leu	Amino acids and derivatives	Amino acids and derivatives
Tyr-Phe-Val	Amino acids and derivatives	Amino acids and derivatives
Val-His-Val	Amino acids and derivatives	Amino acids and derivatives
Asp-Phe-Arg	Amino acids and derivatives	Amino acids and derivatives
Tyr-Glu-Lys-Thr-Tyr	Amino acids and derivatives	Amino acids and derivatives
Thr-Val-Tyr-Lys-Gly	Amino acids and derivatives	Amino acids and derivatives
[truncated: 4,793 more rows]
